# Supplementary material for: A pair of 2D chiral Ag(i) enantiomers with dual chiral elements: syntheses, structures, and photoluminescent and chiroptical properties
Source: RSC Adv. 2020 Oct 27;10(65):39359–65. doi: 10.1039/d0ra07237k (PMC9057406; doi:10.1039/d0ra07237k)
Supplement: RA-010-D0RA07237K-s002 [file RA-010-D0RA07237K-s002.cif]

# Electronic Supplementary Material (ESI) for RSC Advances.
# This journal is © The Royal Society of Chemistry 2020

####################################################################### 
# 
# This file contains crystal structure data downloaded from the 
# Cambridge Structural Database (CSD) hosted by the Cambridge 
# Crystallographic Data Centre (CCDC).
# 
# Full information about CCDC data access policies and citation 
# guidelines are available at http://www.ccdc.cam.ac.uk/access/V1 
# 
# Audit and citation data items may have been added by the CCDC. 
# Please retain this information to preserve the provenance of 
# this file and to allow appropriate attribution of the data. 
# 
#######################################################################

data_R-1
_database_code_depnum_ccdc_archive 'CCDC 2021539'
loop_
_audit_author_name
_audit_author_address
'Xi-Li Li'
;zhengzhou University of Light Industry
China
;
_audit_update_record             
;
2020-08-05 deposited with the CCDC.	2020-10-22 downloaded from the CCDC.
;

_audit_creation_method           SHELXL-2018/3
_shelx_SHELXL_version_number     2018/3
_chemical_name_systematic        ?
_chemical_name_common            ?
_chemical_melting_point          ?
_chemical_formula_moiety         'C34 H36 Ag2 Cl2 N4 O8'
_chemical_formula_sum            'C34 H36 Ag2 Cl2 N4 O8'
_chemical_formula_weight         915.31

loop_
_atom_type_symbol
_atom_type_description
_atom_type_scat_dispersion_real
_atom_type_scat_dispersion_imag
_atom_type_scat_source
C C 0.0033 0.0016 'International Tables Vol C Tables 4.2.6.8 and 6.1.1.4'
H H 0.0000 0.0000 'International Tables Vol C Tables 4.2.6.8 and 6.1.1.4'
N N 0.0061 0.0033 'International Tables Vol C Tables 4.2.6.8 and 6.1.1.4'
O O 0.0106 0.0060 'International Tables Vol C Tables 4.2.6.8 and 6.1.1.4'
Cl Cl 0.1484 0.1585 'International Tables Vol C Tables 4.2.6.8 and 6.1.1.4'
Ag Ag -0.8971 1.1015 'International Tables Vol C Tables 4.2.6.8 and 6.1.1.4'

_space_group_crystal_system      monoclinic
_space_group_IT_number           4
_space_group_name_H-M_alt        'P 21'
_space_group_name_Hall           'P 2yb'

_shelx_space_group_comment       
;
The symmetry employed for this shelxl refinement is uniquely defined
by the following loop, which should always be used as a source of
symmetry information in preference to the above space-group names.
They are only intended as comments.
;

loop_
_space_group_symop_operation_xyz
'x, y, z'
'-x, y+1/2, -z'

_cell_length_a                   13.2192(7)
_cell_length_b                   10.7130(5)
_cell_length_c                   13.2447(7)
_cell_angle_alpha                90
_cell_angle_beta                 112.909(2)
_cell_angle_gamma                90
_cell_volume                     1727.73(15)
_cell_formula_units_Z            2
_cell_measurement_temperature    298(2)
_cell_measurement_reflns_used    5989
_cell_measurement_theta_min      2.23
_cell_measurement_theta_max      27.51

_exptl_crystal_description       Block
_exptl_crystal_colour            Brown
_exptl_crystal_density_meas      ?
_exptl_crystal_density_method    'not measured'
_exptl_crystal_density_diffrn    1.759
_exptl_crystal_F_000             920
_exptl_transmission_factor_min   ?
_exptl_transmission_factor_max   ?
_exptl_crystal_size_max          0.310
_exptl_crystal_size_mid          0.280
_exptl_crystal_size_min          0.230
_exptl_absorpt_coefficient_mu    1.346
_shelx_estimated_absorpt_T_min   0.680
_shelx_estimated_absorpt_T_max   0.747
_exptl_absorpt_correction_type   Multi-scan
_exptl_absorpt_correction_T_min  0.666
_exptl_absorpt_correction_T_max  0.739
_exptl_absorpt_process_details   '(SADABS; Bruker, 2014)'
_exptl_absorpt_special_details   ?
_diffrn_ambient_temperature      298(2)
_diffrn_radiation_wavelength     0.71073
_diffrn_radiation_type           MoK\a
_diffrn_source                   'fine-focus sealed tube'
_diffrn_measurement_device_type  'Bruker APEX II CCD area detector'
_diffrn_measurement_method       '\f and \w scans'
_diffrn_detector_area_resol_mean ?
_diffrn_reflns_number            24804
_diffrn_reflns_av_unetI/netI     0.0528
_diffrn_reflns_av_R_equivalents  0.0504
_diffrn_reflns_limit_h_min       -15
_diffrn_reflns_limit_h_max       15
_diffrn_reflns_limit_k_min       -12
_diffrn_reflns_limit_k_max       12
_diffrn_reflns_limit_l_min       -15
_diffrn_reflns_limit_l_max       15
_diffrn_reflns_theta_min         3.099
_diffrn_reflns_theta_max         25.096
_diffrn_reflns_theta_full        25.096
_diffrn_measured_fraction_theta_max 0.998
_diffrn_measured_fraction_theta_full 0.998
_diffrn_reflns_Laue_measured_fraction_max 0.998
_diffrn_reflns_Laue_measured_fraction_full 0.998
_diffrn_reflns_point_group_measured_fraction_max 0.997
_diffrn_reflns_point_group_measured_fraction_full 0.997
_reflns_number_total             6141
_reflns_number_gt                5180
_reflns_threshold_expression     'I > 2\s(I)'
_reflns_Friedel_coverage         0.888
_reflns_Friedel_fraction_max     0.997
_reflns_Friedel_fraction_full    0.997

_reflns_special_details          
;
 Reflections were merged by SHELXL according to the crystal
 class for the calculation of statistics and refinement.
 
 _reflns_Friedel_fraction is defined as the number of unique
 Friedel pairs measured divided by the number that would be
 possible theoretically, ignoring centric projections and
 systematic absences.
;

_computing_data_collection       'Bruker APEX Duo (Bruker, 2010)'
_computing_cell_refinement       'SAINT (Bruker, 2014)'
_computing_data_reduction        'SAINT (Bruker, 2014)'
_computing_structure_solution    'SHELXL-2018/3 (Sheldrick, 2018)'
_computing_structure_refinement  'SHELXL-2018/3 (Sheldrick, 2018)'
_computing_molecular_graphics    
;
SHELXTL (Sheldrick, 2018) and DIAMOND (Brandenburg, 2015)
;
_computing_publication_material  
;
SHELXTL (Sheldrick, 2018) and and PLATON (Spek, 2009)
;
_refine_special_details          ?
_refine_ls_structure_factor_coef Fsqd
_refine_ls_matrix_type           full
_refine_ls_weighting_scheme      calc
_refine_ls_weighting_details     
'w=1/[\s^2^(Fo^2^)+(0.0201P)^2^+0.0981P] where P=(Fo^2^+2Fc^2^)/3'
_atom_sites_solution_primary     ?
_atom_sites_solution_secondary   ?
_atom_sites_solution_hydrogens   geom
_refine_ls_hydrogen_treatment    constr
_refine_ls_extinction_method     none
_refine_ls_extinction_coef       .
_refine_ls_abs_structure_details 
;
 Flack x determined using 2106 quotients [(I+)-(I-)]/[(I+)+(I-)]
 (Parsons, Flack and Wagner, Acta Cryst. B69 (2013) 249-259).
;
_refine_ls_abs_structure_Flack   0.05(2)
_chemical_absolute_configuration Unknown
_refine_ls_number_reflns         6141
_refine_ls_number_parameters     455
_refine_ls_number_restraints     1
_refine_ls_R_factor_all          0.0475
_refine_ls_R_factor_gt           0.0333
_refine_ls_wR_factor_ref         0.0584
_refine_ls_wR_factor_gt          0.0558
_refine_ls_goodness_of_fit_ref   1.038
_refine_ls_restrained_S_all      1.038
_refine_ls_shift/su_max          0.000
_refine_ls_shift/su_mean         0.000

loop_
_atom_site_label
_atom_site_type_symbol
_atom_site_fract_x
_atom_site_fract_y
_atom_site_fract_z
_atom_site_U_iso_or_equiv
_atom_site_adp_type
_atom_site_occupancy
_atom_site_site_symmetry_order
_atom_site_calc_flag
_atom_site_refinement_flags_posn
_atom_site_refinement_flags_adp
_atom_site_refinement_flags_occupancy
_atom_site_disorder_assembly
_atom_site_disorder_group
Ag1 Ag 0.55471(5) -0.09202(4) 0.17356(4) 0.02791(19) Uani 1 1 d . . . . .
Ag2 Ag 0.45243(4) 0.21553(4) 0.31981(4) 0.02418(17) Uani 1 1 d . . . . .
Cl1 Cl 0.70881(16) 0.1996(2) 0.30269(17) 0.0255(5) Uani 1 1 d . . . . .
Cl2 Cl 0.29012(19) -0.0690(2) 0.1873(2) 0.0358(7) Uani 1 1 d . . . . .
O1 O 0.6083(5) 0.1270(6) 0.2654(5) 0.0448(18) Uani 1 1 d . . . . .
O2 O 0.7933(5) 0.1291(6) 0.3837(5) 0.0373(16) Uani 1 1 d . . . . .
O3 O 0.7382(4) 0.2246(7) 0.2112(4) 0.0334(13) Uani 1 1 d . . . . .
O4 O 0.6903(5) 0.3145(6) 0.3492(5) 0.0373(16) Uani 1 1 d . . . . .
O5 O 0.3910(6) -0.0030(7) 0.2262(7) 0.067(3) Uani 1 1 d . . . . .
O6 O 0.3052(5) -0.1830(6) 0.1403(5) 0.0435(18) Uani 1 1 d . . . . .
O7 O 0.2094(6) 0.0058(8) 0.1019(6) 0.072(2) Uani 1 1 d . . . . .
O8 O 0.2536(5) -0.0921(8) 0.2727(5) 0.0568(19) Uani 1 1 d . . . . .
N1 N 0.6509(6) -0.2132(7) 0.3096(5) 0.0232(17) Uani 1 1 d . . . . .
N2 N 0.5137(6) -0.5099(7) -0.0127(5) 0.0247(18) Uani 1 1 d . . . . .
N3 N 0.3660(5) 0.3450(6) 0.1848(5) 0.0157(15) Uani 1 1 d . . . . .
N4 N 0.4793(6) 0.6302(7) 0.5172(5) 0.0235(17) Uani 1 1 d . . . . .
C1 C 0.7124(6) -0.1517(7) 0.4025(6) 0.0266(18) Uani 1 1 d . . . . .
H1 H 0.690981 -0.069415 0.412297 0.032 Uiso 1 1 calc R U . . .
C2 C 0.8039(6) -0.2012(7) 0.4835(5) 0.0244(17) Uani 1 1 d . . . . .
C3 C 0.8295(6) -0.3264(7) 0.4721(6) 0.0219(18) Uani 1 1 d . . . . .
C4 C 0.7647(6) -0.3911(8) 0.3818(6) 0.0186(18) Uani 1 1 d . . . . .
H4 H 0.778765 -0.477088 0.375326 0.022 Uiso 1 1 calc R U . . .
C5 C 0.6782(7) -0.3327(7) 0.2991(7) 0.018(2) Uani 1 1 d . . . . .
C6 C 0.6175(6) -0.3973(8) 0.1924(5) 0.0149(18) Uani 1 1 d . . . . .
C7 C 0.6695(7) -0.4854(8) 0.1546(6) 0.0236(19) Uani 1 1 d . . . . .
H7 H 0.743091 -0.508064 0.198392 0.028 Uiso 1 1 calc R U . . .
C8 C 0.6168(6) -0.5412(8) 0.0547(6) 0.023(2) Uani 1 1 d . . . . .
H8 H 0.654074 -0.604107 0.032133 0.028 Uiso 1 1 calc R U . . .
C9 C 0.4624(7) -0.4249(8) 0.0244(6) 0.021(2) Uani 1 1 d . . . . .
H9 H 0.389440 -0.402552 -0.021678 0.025 Uiso 1 1 calc R U . . .
C10 C 0.5090(6) -0.3676(8) 0.1257(6) 0.020(2) Uani 1 1 d . . . . .
H10 H 0.468325 -0.309684 0.149317 0.024 Uiso 1 1 calc R U . . .
C11 C 0.8829(6) -0.1303(6) 0.5807(5) 0.0293(17) Uani 1 1 d . . . . .
H11 H 0.866218 -0.040192 0.586449 0.035 Uiso 1 1 calc R U . . .
C12 C 0.9986(6) -0.1613(8) 0.5864(6) 0.030(2) Uani 1 1 d . . . . .
H12A H 1.002433 -0.175822 0.514163 0.036 Uiso 1 1 calc R U . . .
H12B H 1.056346 -0.102647 0.631519 0.036 Uiso 1 1 calc R U . . .
C13 C 0.9903(5) -0.2803(6) 0.6462(5) 0.0274(14) Uani 1 1 d . . . . .
H13 H 1.060501 -0.308537 0.705371 0.033 Uiso 1 1 calc R U . . .
C14 C 0.9291(6) -0.3804(8) 0.5608(6) 0.0265(19) Uani 1 1 d . . . . .
H14A H 0.978955 -0.415018 0.528174 0.032 Uiso 1 1 calc R U . . .
H14B H 0.906767 -0.449449 0.597365 0.032 Uiso 1 1 calc R U . . .
C15 C 0.9118(5) -0.2101(7) 0.6856(5) 0.0247(17) Uani 1 1 d . . . . .
C16 C 0.9747(6) -0.1332(7) 0.7880(6) 0.033(2) Uani 1 1 d . . . . .
H16A H 1.004865 -0.188819 0.851477 0.050 Uiso 1 1 calc R U . . .
H16B H 0.924748 -0.073035 0.800259 0.050 Uiso 1 1 calc R U . . .
H16C H 1.034706 -0.088351 0.777965 0.050 Uiso 1 1 calc R U . . .
C17 C 0.8193(6) -0.2812(11) 0.7028(6) 0.032(2) Uani 1 1 d . . . . .
H17A H 0.785025 -0.339337 0.641844 0.049 Uiso 1 1 calc R U . . .
H17B H 0.764094 -0.221808 0.705768 0.049 Uiso 1 1 calc R U . . .
H17C H 0.849495 -0.327855 0.771774 0.049 Uiso 1 1 calc R U . . .
C18 C 0.3230(5) 0.2956(7) 0.0846(5) 0.0194(17) Uani 1 1 d . . . . .
H18 H 0.352011 0.218603 0.072353 0.023 Uiso 1 1 calc R U . . .
C19 C 0.2395(5) 0.3495(6) -0.0017(5) 0.0157(15) Uani 1 1 d . . . . .
C20 C 0.1977(6) 0.4643(7) 0.0158(6) 0.0213(18) Uani 1 1 d . . . . .
C21 C 0.2475(6) 0.5179(8) 0.1193(6) 0.021(2) Uani 1 1 d . . . . .
H21 H 0.222956 0.596913 0.133180 0.026 Uiso 1 1 calc R U . . .
C22 C 0.3316(6) 0.4580(8) 0.2017(6) 0.017(2) Uani 1 1 d . . . . .
C23 C 0.3830(6) 0.5160(8) 0.3110(6) 0.019(2) Uani 1 1 d . . . . .
C24 C 0.3258(7) 0.6013(8) 0.3486(6) 0.024(2) Uani 1 1 d . . . . .
H24 H 0.252492 0.623174 0.303251 0.029 Uiso 1 1 calc R U . . .
C25 C 0.3748(7) 0.6537(8) 0.4507(7) 0.029(2) Uani 1 1 d . . . . .
H25 H 0.332972 0.708943 0.475310 0.035 Uiso 1 1 calc R U . . .
C26 C 0.5359(7) 0.5516(9) 0.4809(7) 0.028(2) Uani 1 1 d . . . . .
H26 H 0.609936 0.533862 0.526983 0.034 Uiso 1 1 calc R U . . .
C27 C 0.4917(6) 0.4949(8) 0.3793(6) 0.021(2) Uani 1 1 d . . . . .
H27 H 0.535916 0.441378 0.356216 0.025 Uiso 1 1 calc R U . . .
C28 C 0.1888(5) 0.2982(5) -0.1159(4) 0.0199(14) Uani 1 1 d . . . . .
H28 H 0.222536 0.220511 -0.130756 0.024 Uiso 1 1 calc R U . . .
C29 C 0.1726(6) 0.4067(11) -0.1963(6) 0.032(2) Uani 1 1 d . . . . .
H29A H 0.230814 0.471094 -0.170288 0.039 Uiso 1 1 calc R U . . .
H29B H 0.159243 0.380050 -0.272024 0.039 Uiso 1 1 calc R U . . .
C30 C 0.0683(5) 0.4402(6) -0.1785(5) 0.0246(15) Uani 1 1 d . . . . .
H30 H 0.006817 0.473737 -0.244456 0.030 Uiso 1 1 calc R U . . .
C31 C 0.0997(7) 0.5196(8) -0.0767(6) 0.036(2) Uani 1 1 d . . . . .
H31A H 0.036721 0.525134 -0.054032 0.044 Uiso 1 1 calc R U . . .
H31B H 0.117660 0.605054 -0.092772 0.044 Uiso 1 1 calc R U . . .
C32 C 0.0595(5) 0.2984(6) -0.1548(5) 0.0226(16) Uani 1 1 d . . . . .
C33 C 0.0033(6) 0.2259(8) -0.2624(6) 0.040(2) Uani 1 1 d . . . . .
H33A H 0.012830 0.136128 -0.247668 0.061 Uiso 1 1 calc R U . . .
H33B H 0.036390 0.249416 -0.314235 0.061 Uiso 1 1 calc R U . . .
H33C H -0.075207 0.246055 -0.293826 0.061 Uiso 1 1 calc R U . . .
C34 C 0.0120(7) 0.2583(9) -0.0735(7) 0.039(2) Uani 1 1 d . . . . .
H34A H -0.065738 0.281745 -0.100803 0.058 Uiso 1 1 calc R U . . .
H34B H 0.051832 0.299605 -0.003088 0.058 Uiso 1 1 calc R U . . .
H34C H 0.018961 0.167636 -0.063734 0.058 Uiso 1 1 calc R U . . .

loop_
_atom_site_aniso_label
_atom_site_aniso_U_11
_atom_site_aniso_U_22
_atom_site_aniso_U_33
_atom_site_aniso_U_23
_atom_site_aniso_U_13
_atom_site_aniso_U_12
Ag1 0.0343(4) 0.0209(4) 0.0174(3) 0.0050(3) -0.0020(3) 0.0051(3)
Ag2 0.0254(3) 0.0241(4) 0.0190(3) 0.0071(3) 0.0043(3) 0.0060(3)
Cl1 0.0247(11) 0.0166(13) 0.0368(12) -0.0044(11) 0.0137(10) -0.0031(11)
Cl2 0.0378(14) 0.0256(16) 0.0506(14) -0.0050(13) 0.0243(13) -0.0023(12)
O1 0.030(4) 0.032(4) 0.076(5) -0.022(4) 0.024(4) -0.015(3)
O2 0.032(4) 0.037(4) 0.039(3) 0.020(3) 0.011(3) 0.012(3)
O3 0.033(3) 0.036(4) 0.032(3) 0.004(3) 0.014(2) 0.006(3)
O4 0.043(4) 0.021(4) 0.053(4) -0.008(3) 0.024(3) -0.004(3)
O5 0.049(5) 0.049(5) 0.110(7) -0.043(5) 0.038(5) -0.020(4)
O6 0.059(5) 0.018(4) 0.060(4) -0.013(3) 0.030(4) -0.005(3)
O7 0.082(5) 0.061(5) 0.066(5) 0.016(4) 0.021(5) 0.027(5)
O8 0.069(4) 0.061(5) 0.060(4) 0.008(4) 0.046(4) 0.006(4)
N1 0.032(4) 0.015(4) 0.017(4) -0.004(3) 0.003(3) 0.001(3)
N2 0.028(4) 0.024(5) 0.014(4) -0.002(3) -0.001(3) -0.003(4)
N3 0.018(3) 0.015(4) 0.014(3) 0.003(3) 0.006(3) 0.007(3)
N4 0.027(4) 0.017(4) 0.024(4) -0.005(3) 0.007(4) -0.003(3)
C1 0.040(5) 0.013(4) 0.021(4) -0.004(3) 0.006(4) 0.002(4)
C2 0.025(4) 0.022(4) 0.020(4) 0.000(3) 0.002(3) 0.004(3)
C3 0.028(4) 0.013(4) 0.020(4) -0.001(3) 0.004(3) 0.001(3)
C4 0.021(4) 0.010(5) 0.014(4) 0.003(4) -0.005(4) 0.007(4)
C5 0.025(5) 0.008(5) 0.020(5) -0.005(3) 0.010(4) -0.005(4)
C6 0.019(4) 0.013(5) 0.009(4) 0.007(3) 0.001(4) -0.002(4)
C7 0.020(4) 0.027(5) 0.020(4) -0.001(4) 0.004(4) 0.006(4)
C8 0.028(5) 0.017(5) 0.021(5) -0.005(3) 0.006(4) 0.003(4)
C9 0.020(5) 0.011(5) 0.024(5) 0.002(4) 0.000(4) -0.001(4)
C10 0.023(5) 0.018(5) 0.016(5) 0.002(4) 0.003(4) 0.001(4)
C11 0.046(5) 0.015(4) 0.027(4) -0.005(3) 0.014(4) 0.000(3)
C12 0.025(4) 0.034(5) 0.028(4) -0.002(4) 0.007(4) -0.009(4)
C13 0.025(3) 0.030(4) 0.023(3) -0.004(3) 0.006(3) -0.002(4)
C14 0.034(4) 0.021(4) 0.015(4) -0.003(3) -0.001(3) 0.007(4)
C15 0.024(4) 0.032(5) 0.014(4) -0.001(3) 0.002(3) 0.003(3)
C16 0.037(4) 0.031(5) 0.025(4) -0.007(3) 0.005(4) 0.003(4)
C17 0.037(5) 0.038(6) 0.033(5) 0.005(6) 0.025(4) 0.000(6)
C18 0.021(4) 0.018(4) 0.019(4) 0.001(3) 0.007(3) 0.003(3)
C19 0.016(4) 0.017(4) 0.017(3) -0.003(3) 0.009(3) -0.004(3)
C20 0.021(4) 0.023(4) 0.014(4) 0.006(3) 0.000(3) 0.004(3)
C21 0.025(5) 0.017(5) 0.024(5) -0.002(4) 0.012(4) -0.001(4)
C22 0.013(4) 0.027(6) 0.010(4) 0.007(4) 0.003(4) 0.001(4)
C23 0.024(5) 0.017(5) 0.019(5) -0.001(4) 0.012(4) -0.002(4)
C24 0.021(4) 0.028(5) 0.015(4) -0.004(4) -0.002(4) 0.001(4)
C25 0.031(5) 0.026(5) 0.027(5) -0.003(4) 0.007(4) 0.003(4)
C26 0.019(5) 0.038(7) 0.019(5) -0.003(4) -0.001(4) -0.005(5)
C27 0.017(5) 0.015(5) 0.031(5) -0.007(4) 0.009(4) 0.000(4)
C28 0.026(4) 0.020(3) 0.013(3) -0.003(3) 0.007(3) 0.001(3)
C29 0.031(5) 0.046(6) 0.016(4) -0.006(6) 0.006(4) -0.022(6)
C30 0.031(4) 0.020(4) 0.012(3) 0.000(3) -0.004(3) 0.004(3)
C31 0.048(5) 0.023(4) 0.021(4) 0.003(3) -0.005(4) 0.013(4)
C32 0.023(4) 0.023(4) 0.016(4) 0.004(3) 0.003(3) -0.001(3)
C33 0.039(5) 0.036(5) 0.034(4) -0.005(4) 0.000(4) -0.016(4)
C34 0.032(5) 0.050(6) 0.032(5) 0.002(4) 0.009(4) -0.016(4)

_geom_special_details            
;
 All esds (except the esd in the dihedral angle between two l.s. planes)
 are estimated using the full covariance matrix.  The cell esds are taken
 into account individually in the estimation of esds in distances, angles
 and torsion angles; correlations between esds in cell parameters are only
 used when they are defined by crystal symmetry.  An approximate (isotropic)
 treatment of cell esds is used for estimating esds involving l.s. planes.
;

loop_
_geom_bond_atom_site_label_1
_geom_bond_atom_site_label_2
_geom_bond_distance
_geom_bond_site_symmetry_2
_geom_bond_publ_flag
Ag1 N2 2.153(7) 2_655 ?
Ag1 N1 2.182(7) . ?
Ag1 O1 2.610(6) . ?
Ag1 O5 2.693(6) . ?
Ag2 N4 2.190(7) 2_646 ?
Ag2 N3 2.199(6) . ?
Ag2 O1 2.611(5) . ?
Ag2 O5 2.626(7) . ?
Cl1 O2 1.427(6) . ?
Cl1 O3 1.434(5) . ?
Cl1 O4 1.440(7) . ?
Cl1 O1 1.451(6) . ?
Cl2 O8 1.414(6) . ?
Cl2 O5 1.418(7) . ?
Cl2 O6 1.419(7) . ?
Cl2 O7 1.457(8) . ?
N1 C5 1.352(10) . ?
N1 C1 1.353(9) . ?
N2 C9 1.337(10) . ?
N2 C8 1.348(10) . ?
N3 C18 1.333(9) . ?
N3 C22 1.342(10) . ?
N4 C26 1.334(10) . ?
N4 C25 1.342(10) . ?
C1 C2 1.373(10) . ?
C1 H1 0.9500 . ?
C2 C3 1.406(10) . ?
C2 C11 1.510(9) . ?
C3 C4 1.359(10) . ?
C3 C14 1.498(11) . ?
C4 C5 1.387(11) . ?
C4 H4 0.9500 . ?
C5 C6 1.496(11) . ?
C6 C7 1.372(11) . ?
C6 C10 1.397(10) . ?
C7 C8 1.369(11) . ?
C7 H7 0.9500 . ?
C8 H8 0.9500 . ?
C9 C10 1.383(11) . ?
C9 H9 0.9500 . ?
C10 H10 0.9500 . ?
C11 C12 1.537(10) . ?
C11 C15 1.546(9) . ?
C11 H11 1.0000 . ?
C12 C13 1.527(10) . ?
C12 H12A 0.9900 . ?
C12 H12B 0.9900 . ?
C13 C15 1.529(9) . ?
C13 C14 1.539(10) . ?
C13 H13 1.0000 . ?
C14 H14A 0.9900 . ?
C14 H14B 0.9900 . ?
C15 C16 1.527(9) . ?
C15 C17 1.532(10) . ?
C16 H16A 0.9800 . ?
C16 H16B 0.9800 . ?
C16 H16C 0.9800 . ?
C17 H17A 0.9800 . ?
C17 H17B 0.9800 . ?
C17 H17C 0.9800 . ?
C18 C19 1.370(9) . ?
C18 H18 0.9500 . ?
C19 C20 1.403(9) . ?
C19 C28 1.499(8) . ?
C20 C21 1.392(11) . ?
C20 C31 1.515(11) . ?
C21 C22 1.376(11) . ?
C21 H21 0.9500 . ?
C22 C23 1.476(11) . ?
C23 C27 1.386(11) . ?
C23 C24 1.396(11) . ?
C24 C25 1.371(11) . ?
C24 H24 0.9500 . ?
C25 H25 0.9500 . ?
C26 C27 1.381(11) . ?
C26 H26 0.9500 . ?
C27 H27 0.9500 . ?
C28 C29 1.534(11) . ?
C28 C32 1.580(9) . ?
C28 H28 1.0000 . ?
C29 C30 1.530(10) . ?
C29 H29A 0.9900 . ?
C29 H29B 0.9900 . ?
C30 C31 1.509(10) . ?
C30 C32 1.565(9) . ?
C30 H30 1.0000 . ?
C31 H31A 0.9900 . ?
C31 H31B 0.9900 . ?
C32 C34 1.505(9) . ?
C32 C33 1.536(10) . ?
C33 H33A 0.9800 . ?
C33 H33B 0.9800 . ?
C33 H33C 0.9800 . ?
C34 H34A 0.9800 . ?
C34 H34B 0.9800 . ?
C34 H34C 0.9800 . ?

loop_
_geom_angle_atom_site_label_1
_geom_angle_atom_site_label_2
_geom_angle_atom_site_label_3
_geom_angle
_geom_angle_site_symmetry_1
_geom_angle_site_symmetry_3
_geom_angle_publ_flag
N2 Ag1 N1 161.0(2) 2_655 . ?
N2 Ag1 O1 91.5(2) 2_655 . ?
N1 Ag1 O1 100.7(2) . . ?
N2 Ag1 O5 92.4(2) 2_655 . ?
N1 Ag1 O5 105.4(2) . . ?
O1 Ag1 O5 70.17(17) . . ?
N4 Ag2 N3 161.7(2) 2_646 . ?
N4 Ag2 O1 93.1(2) 2_646 . ?
N3 Ag2 O1 102.8(2) . . ?
N4 Ag2 O5 91.5(3) 2_646 . ?
N3 Ag2 O5 102.2(3) . . ?
O1 Ag2 O5 71.20(18) . . ?
O2 Cl1 O3 110.1(3) . . ?
O2 Cl1 O4 110.1(4) . . ?
O3 Cl1 O4 110.4(4) . . ?
O2 Cl1 O1 108.5(4) . . ?
O3 Cl1 O1 109.0(4) . . ?
O4 Cl1 O1 108.6(4) . . ?
O8 Cl2 O5 111.2(5) . . ?
O8 Cl2 O6 110.5(5) . . ?
O5 Cl2 O6 108.4(4) . . ?
O8 Cl2 O7 110.0(4) . . ?
O5 Cl2 O7 108.0(5) . . ?
O6 Cl2 O7 108.6(5) . . ?
Cl1 O1 Ag1 133.4(3) . . ?
Cl1 O1 Ag2 115.3(3) . . ?
Ag1 O1 Ag2 110.8(2) . . ?
Cl2 O5 Ag2 133.7(4) . . ?
Cl2 O5 Ag1 117.8(4) . . ?
Ag2 O5 Ag1 107.8(2) . . ?
C5 N1 C1 117.7(7) . . ?
C5 N1 Ag1 124.9(6) . . ?
C1 N1 Ag1 114.3(5) . . ?
C9 N2 C8 116.9(7) . . ?
C9 N2 Ag1 124.3(5) . 2_645 ?
C8 N2 Ag1 118.7(5) . 2_645 ?
C18 N3 C22 118.9(7) . . ?
C18 N3 Ag2 116.4(5) . . ?
C22 N3 Ag2 122.4(5) . . ?
C26 N4 C25 117.4(7) . . ?
C26 N4 Ag2 123.0(5) . 2_656 ?
C25 N4 Ag2 119.5(5) . 2_656 ?
N1 C1 C2 123.9(7) . . ?
N1 C1 H1 118.1 . . ?
C2 C1 H1 118.1 . . ?
C1 C2 C3 117.4(6) . . ?
C1 C2 C11 125.4(6) . . ?
C3 C2 C11 117.1(6) . . ?
C4 C3 C2 119.0(7) . . ?
C4 C3 C14 123.6(7) . . ?
C2 C3 C14 117.3(7) . . ?
C3 C4 C5 120.6(8) . . ?
C3 C4 H4 119.7 . . ?
C5 C4 H4 119.7 . . ?
N1 C5 C4 121.2(8) . . ?
N1 C5 C6 117.9(8) . . ?
C4 C5 C6 120.8(7) . . ?
C7 C6 C10 117.6(7) . . ?
C7 C6 C5 120.1(7) . . ?
C10 C6 C5 122.3(7) . . ?
C8 C7 C6 120.9(8) . . ?
C8 C7 H7 119.5 . . ?
C6 C7 H7 119.5 . . ?
N2 C8 C7 122.3(8) . . ?
N2 C8 H8 118.9 . . ?
C7 C8 H8 118.9 . . ?
N2 C9 C10 124.1(7) . . ?
N2 C9 H9 118.0 . . ?
C10 C9 H9 118.0 . . ?
C9 C10 C6 118.2(7) . . ?
C9 C10 H10 120.9 . . ?
C6 C10 H10 120.9 . . ?
C2 C11 C12 106.2(6) . . ?
C2 C11 C15 109.6(5) . . ?
C12 C11 C15 86.8(5) . . ?
C2 C11 H11 116.7 . . ?
C12 C11 H11 116.7 . . ?
C15 C11 H11 116.7 . . ?
C13 C12 C11 86.3(5) . . ?
C13 C12 H12A 114.3 . . ?
C11 C12 H12A 114.3 . . ?
C13 C12 H12B 114.3 . . ?
C11 C12 H12B 114.3 . . ?
H12A C12 H12B 111.4 . . ?
C12 C13 C15 87.7(5) . . ?
C12 C13 C14 108.9(5) . . ?
C15 C13 C14 111.2(6) . . ?
C12 C13 H13 115.3 . . ?
C15 C13 H13 115.3 . . ?
C14 C13 H13 115.3 . . ?
C3 C14 C13 110.9(6) . . ?
C3 C14 H14A 109.5 . . ?
C13 C14 H14A 109.5 . . ?
C3 C14 H14B 109.5 . . ?
C13 C14 H14B 109.5 . . ?
H14A C14 H14B 108.0 . . ?
C16 C15 C13 111.2(6) . . ?
C16 C15 C17 109.0(6) . . ?
C13 C15 C17 119.6(7) . . ?
C16 C15 C11 111.0(6) . . ?
C13 C15 C11 85.9(5) . . ?
C17 C15 C11 118.4(6) . . ?
C15 C16 H16A 109.5 . . ?
C15 C16 H16B 109.5 . . ?
H16A C16 H16B 109.5 . . ?
C15 C16 H16C 109.5 . . ?
H16A C16 H16C 109.5 . . ?
H16B C16 H16C 109.5 . . ?
C15 C17 H17A 109.5 . . ?
C15 C17 H17B 109.5 . . ?
H17A C17 H17B 109.5 . . ?
C15 C17 H17C 109.5 . . ?
H17A C17 H17C 109.5 . . ?
H17B C17 H17C 109.5 . . ?
N3 C18 C19 123.8(7) . . ?
N3 C18 H18 118.1 . . ?
C19 C18 H18 118.1 . . ?
C18 C19 C20 118.2(6) . . ?
C18 C19 C28 125.9(6) . . ?
C20 C19 C28 116.0(6) . . ?
C21 C20 C19 117.3(7) . . ?
C21 C20 C31 124.2(7) . . ?
C19 C20 C31 118.5(7) . . ?
C22 C21 C20 121.0(8) . . ?
C22 C21 H21 119.5 . . ?
C20 C21 H21 119.5 . . ?
N3 C22 C21 120.7(8) . . ?
N3 C22 C23 119.1(8) . . ?
C21 C22 C23 120.2(8) . . ?
C27 C23 C24 116.2(7) . . ?
C27 C23 C22 122.4(7) . . ?
C24 C23 C22 121.3(7) . . ?
C25 C24 C23 120.4(8) . . ?
C25 C24 H24 119.8 . . ?
C23 C24 H24 119.8 . . ?
N4 C25 C24 122.7(8) . . ?
N4 C25 H25 118.6 . . ?
C24 C25 H25 118.6 . . ?
N4 C26 C27 123.0(7) . . ?
N4 C26 H26 118.5 . . ?
C27 C26 H26 118.5 . . ?
C26 C27 C23 120.1(7) . . ?
C26 C27 H27 120.0 . . ?
C23 C27 H27 120.0 . . ?
C19 C28 C29 108.0(5) . . ?
C19 C28 C32 109.4(5) . . ?
C29 C28 C32 86.1(5) . . ?
C19 C28 H28 116.4 . . ?
C29 C28 H28 116.4 . . ?
C32 C28 H28 116.4 . . ?
C30 C29 C28 87.7(5) . . ?
C30 C29 H29A 114.0 . . ?
C28 C29 H29A 114.0 . . ?
C30 C29 H29B 114.0 . . ?
C28 C29 H29B 114.0 . . ?
H29A C29 H29B 111.2 . . ?
C31 C30 C29 108.6(6) . . ?
C31 C30 C32 112.6(5) . . ?
C29 C30 C32 86.8(6) . . ?
C31 C30 H30 115.2 . . ?
C29 C30 H30 115.2 . . ?
C32 C30 H30 115.2 . . ?
C30 C31 C20 110.7(6) . . ?
C30 C31 H31A 109.5 . . ?
C20 C31 H31A 109.5 . . ?
C30 C31 H31B 109.5 . . ?
C20 C31 H31B 109.5 . . ?
H31A C31 H31B 108.1 . . ?
C34 C32 C33 109.5(6) . . ?
C34 C32 C30 120.3(6) . . ?
C33 C32 C30 110.6(5) . . ?
C34 C32 C28 117.7(6) . . ?
C33 C32 C28 111.9(5) . . ?
C30 C32 C28 84.9(5) . . ?
C32 C33 H33A 109.5 . . ?
C32 C33 H33B 109.5 . . ?
H33A C33 H33B 109.5 . . ?
C32 C33 H33C 109.5 . . ?
H33A C33 H33C 109.5 . . ?
H33B C33 H33C 109.5 . . ?
C32 C34 H34A 109.5 . . ?
C32 C34 H34B 109.5 . . ?
H34A C34 H34B 109.5 . . ?
C32 C34 H34C 109.5 . . ?
H34A C34 H34C 109.5 . . ?
H34B C34 H34C 109.5 . . ?

_refine_diff_density_max         0.326
_refine_diff_density_min         -0.438
_refine_diff_density_rms         0.074

_shelx_res_file                  
;
TITL 11 in P2(1)
    shelx.res
    created by SHELXL-2018/3 at 21:21:46 on 21-Nov-2019
CELL 0.71073  13.2192  10.7130  13.2447  90.000 112.909  90.000
ZERR   2.00   0.0007   0.0005   0.0007   0.000   0.002   0.000
LATT -1
SYMM -X, 0.5+Y, -Z
SFAC C  H  N  O  Cl Ag
UNIT 68 72 8 16 4 4
OMIT   0.00  50.20
L.S. 10
ACTA
BOND $h
FMAP 2
PLAN 2
size 0.23 0.28 0.31
BIND O5   Ag1
BIND O1   Ag1
BIND O5   Ag2
BIND O1   Ag2
TEMP -100.150
WGHT    0.020100    0.098100
FVAR       0.11076
AG1   6    0.554715   -0.092018    0.173563    11.00000    0.03431    0.02091 =
         0.01745    0.00503   -0.00197    0.00510
AG2   6    0.452427    0.215529    0.319815    11.00000    0.02537    0.02413 =
         0.01904    0.00711    0.00426    0.00597
CL1   5    0.708806    0.199601    0.302692    11.00000    0.02472    0.01657 =
         0.03683   -0.00439    0.01371   -0.00308
CL2   5    0.290118   -0.069038    0.187263    11.00000    0.03779    0.02562 =
         0.05062   -0.00495    0.02431   -0.00229
O1    4    0.608251    0.126976    0.265365    11.00000    0.02973    0.03192 =
         0.07568   -0.02183    0.02372   -0.01450
O2    4    0.793270    0.129099    0.383724    11.00000    0.03210    0.03745 =
         0.03941    0.02015    0.01067    0.01200
O3    4    0.738173    0.224579    0.211198    11.00000    0.03293    0.03640 =
         0.03239    0.00361    0.01427    0.00570
O4    4    0.690299    0.314549    0.349217    11.00000    0.04267    0.02097 =
         0.05342   -0.00784    0.02433   -0.00443
O5    4    0.391028   -0.003030    0.226180    11.00000    0.04905    0.04892 =
         0.11045   -0.04279    0.03754   -0.01987
O6    4    0.305237   -0.182958    0.140315    11.00000    0.05888    0.01820 =
         0.06001   -0.01258    0.03030   -0.00508
O7    4    0.209358    0.005771    0.101851    11.00000    0.08162    0.06088 =
         0.06638    0.01647    0.02081    0.02688
O8    4    0.253647   -0.092060    0.272717    11.00000    0.06882    0.06093 =
         0.05965    0.00790    0.04556    0.00648
N1    3    0.650894   -0.213192    0.309555    11.00000    0.03170    0.01519 =
         0.01699   -0.00440    0.00320    0.00125
N2    3    0.513707   -0.509864   -0.012668    11.00000    0.02778    0.02374 =
         0.01393   -0.00160   -0.00143   -0.00307
N3    3    0.365955    0.345026    0.184833    11.00000    0.01790    0.01503 =
         0.01417    0.00325    0.00633    0.00654
N4    3    0.479310    0.630204    0.517179    11.00000    0.02654    0.01658 =
         0.02431   -0.00475    0.00662   -0.00281
C1    1    0.712389   -0.151701    0.402518    11.00000    0.04014    0.01318 =
         0.02111   -0.00365    0.00613    0.00232
AFIX  43
H1    2    0.690981   -0.069415    0.412297    11.00000   -1.20000
AFIX   0
C2    1    0.803852   -0.201186    0.483506    11.00000    0.02454    0.02200 =
         0.02001   -0.00042    0.00151    0.00386
C3    1    0.829500   -0.326420    0.472109    11.00000    0.02833    0.01254 =
         0.02006   -0.00132    0.00416    0.00142
C4    1    0.764715   -0.391124    0.381831    11.00000    0.02065    0.00991 =
         0.01447    0.00301   -0.00476    0.00706
AFIX  43
H4    2    0.778765   -0.477088    0.375326    11.00000   -1.20000
AFIX   0
C5    1    0.678247   -0.332712    0.299100    11.00000    0.02496    0.00820 =
         0.02034   -0.00499    0.00964   -0.00528
C6    1    0.617463   -0.397266    0.192392    11.00000    0.01930    0.01267 =
         0.00902    0.00672    0.00149   -0.00219
C7    1    0.669485   -0.485407    0.154637    11.00000    0.02030    0.02678 =
         0.02010   -0.00055    0.00402    0.00581
AFIX  43
H7    2    0.743091   -0.508064    0.198392    11.00000   -1.20000
AFIX   0
C8    1    0.616755   -0.541174    0.054735    11.00000    0.02792    0.01727 =
         0.02119   -0.00501    0.00649    0.00260
AFIX  43
H8    2    0.654074   -0.604107    0.032133    11.00000   -1.20000
AFIX   0
C9    1    0.462423   -0.424926    0.024430    11.00000    0.01974    0.01144 =
         0.02377    0.00161    0.00015   -0.00137
AFIX  43
H9    2    0.389440   -0.402552   -0.021678    11.00000   -1.20000
AFIX   0
C10   1    0.508993   -0.367615    0.125731    11.00000    0.02313    0.01797 =
         0.01559    0.00182    0.00292    0.00136
AFIX  43
H10   2    0.468325   -0.309684    0.149317    11.00000   -1.20000
AFIX   0
C11   1    0.882950   -0.130322    0.580733    11.00000    0.04562    0.01486 =
         0.02689   -0.00528    0.01353   -0.00011
AFIX  13
H11   2    0.866218   -0.040192    0.586449    11.00000   -1.20000
AFIX   0
C12   1    0.998575   -0.161318    0.586399    11.00000    0.02453    0.03410 =
         0.02766   -0.00213    0.00655   -0.00887
AFIX  23
H12A  2    1.002433   -0.175822    0.514163    11.00000   -1.20000
H12B  2    1.056346   -0.102647    0.631519    11.00000   -1.20000
AFIX   0
C13   1    0.990334   -0.280333    0.646191    11.00000    0.02506    0.03045 =
         0.02312   -0.00422    0.00560   -0.00169
AFIX  13
H13   2    1.060501   -0.308537    0.705371    11.00000   -1.20000
AFIX   0
C14   1    0.929140   -0.380402    0.560837    11.00000    0.03385    0.02084 =
         0.01489   -0.00333   -0.00124    0.00691
AFIX  23
H14A  2    0.978955   -0.415018    0.528174    11.00000   -1.20000
H14B  2    0.906767   -0.449449    0.597365    11.00000   -1.20000
AFIX   0
C15   1    0.911808   -0.210052    0.685574    11.00000    0.02367    0.03223 =
         0.01357   -0.00125    0.00211    0.00279
C16   1    0.974659   -0.133182    0.787988    11.00000    0.03701    0.03138 =
         0.02495   -0.00664    0.00547    0.00255
AFIX 137
H16A  2    1.004865   -0.188819    0.851477    11.00000   -1.50000
H16B  2    0.924748   -0.073035    0.800259    11.00000   -1.50000
H16C  2    1.034706   -0.088351    0.777965    11.00000   -1.50000
AFIX   0
C17   1    0.819274   -0.281166    0.702790    11.00000    0.03698    0.03787 =
         0.03280    0.00506    0.02467    0.00000
AFIX 137
H17A  2    0.785025   -0.339337    0.641844    11.00000   -1.50000
H17B  2    0.764094   -0.221808    0.705768    11.00000   -1.50000
H17C  2    0.849495   -0.327855    0.771774    11.00000   -1.50000
AFIX   0
C18   1    0.323017    0.295624    0.084606    11.00000    0.02123    0.01765 =
         0.01885    0.00123    0.00715    0.00260
AFIX  43
H18   2    0.352011    0.218603    0.072353    11.00000   -1.20000
AFIX   0
C19   1    0.239502    0.349524   -0.001727    11.00000    0.01586    0.01682 =
         0.01663   -0.00347    0.00888   -0.00396
C20   1    0.197743    0.464259    0.015816    11.00000    0.02057    0.02265 =
         0.01429    0.00574   -0.00015    0.00374
C21   1    0.247456    0.517860    0.119271    11.00000    0.02484    0.01737 =
         0.02434   -0.00245    0.01205   -0.00143
AFIX  43
H21   2    0.222956    0.596913    0.133180    11.00000   -1.20000
AFIX   0
C22   1    0.331552    0.458027    0.201674    11.00000    0.01314    0.02677 =
         0.00989    0.00730    0.00342    0.00080
C23   1    0.383035    0.516029    0.311020    11.00000    0.02416    0.01660 =
         0.01923   -0.00064    0.01245   -0.00159
C24   1    0.325832    0.601305    0.348648    11.00000    0.02144    0.02769 =
         0.01548   -0.00397   -0.00190    0.00126
AFIX  43
H24   2    0.252492    0.623174    0.303251    11.00000   -1.20000
AFIX   0
C25   1    0.374774    0.653706    0.450665    11.00000    0.03128    0.02642 =
         0.02672   -0.00306    0.00747    0.00315
AFIX  43
H25   2    0.332972    0.708943    0.475310    11.00000   -1.20000
AFIX   0
C26   1    0.535865    0.551639    0.480864    11.00000    0.01947    0.03781 =
         0.01899   -0.00324   -0.00107   -0.00461
AFIX  43
H26   2    0.609936    0.533862    0.526983    11.00000   -1.20000
AFIX   0
C27   1    0.491735    0.494913    0.379299    11.00000    0.01708    0.01473 =
         0.03104   -0.00669    0.00915   -0.00033
AFIX  43
H27   2    0.535916    0.441378    0.356216    11.00000   -1.20000
AFIX   0
C28   1    0.188758    0.298221   -0.115856    11.00000    0.02602    0.02029 =
         0.01264   -0.00320    0.00678    0.00110
AFIX  13
H28   2    0.222536    0.220511   -0.130756    11.00000   -1.20000
AFIX   0
C29   1    0.172647    0.406664   -0.196305    11.00000    0.03142    0.04637 =
         0.01595   -0.00605    0.00626   -0.02201
AFIX  23
H29A  2    0.230814    0.471094   -0.170288    11.00000   -1.20000
H29B  2    0.159243    0.380050   -0.272024    11.00000   -1.20000
AFIX   0
C30   1    0.068327    0.440220   -0.178513    11.00000    0.03112    0.02013 =
         0.01177    0.00031   -0.00355    0.00384
AFIX  13
H30   2    0.006817    0.473737   -0.244456    11.00000   -1.20000
AFIX   0
C31   1    0.099659    0.519574   -0.076685    11.00000    0.04818    0.02262 =
         0.02134    0.00321   -0.00504    0.01265
AFIX  23
H31A  2    0.036721    0.525134   -0.054032    11.00000   -1.20000
H31B  2    0.117660    0.605054   -0.092772    11.00000   -1.20000
AFIX   0
C32   1    0.059544    0.298375   -0.154824    11.00000    0.02336    0.02343 =
         0.01638    0.00362    0.00278   -0.00079
C33   1    0.003299    0.225938   -0.262371    11.00000    0.03893    0.03603 =
         0.03362   -0.00544    0.00035   -0.01551
AFIX 137
H33A  2    0.012830    0.136128   -0.247668    11.00000   -1.50000
H33B  2    0.036390    0.249416   -0.314235    11.00000   -1.50000
H33C  2   -0.075207    0.246055   -0.293826    11.00000   -1.50000
AFIX   0
C34   1    0.012004    0.258349   -0.073521    11.00000    0.03173    0.04971 =
         0.03153    0.00151    0.00905   -0.01552
AFIX 137
H34A  2   -0.065738    0.281745   -0.100803    11.00000   -1.50000
H34B  2    0.051832    0.299605   -0.003088    11.00000   -1.50000
H34C  2    0.018961    0.167636   -0.063734    11.00000   -1.50000
AFIX   0
HKLF 4


REM  11 in P2(1)
REM wR2 = 0.0584, GooF = S = 1.038, Restrained GooF = 1.038 for all data
REM R1 = 0.0333 for 5180 Fo > 4sig(Fo) and 0.0475 for all 6141 data
REM 455 parameters refined using 1 restraints

END

WGHT      0.0201      0.0981

REM Highest difference peak  0.326,  deepest hole -0.438,  1-sigma level  0.074
Q1    1   0.5762  0.2218  0.1803  11.00000  0.05    0.33
Q2    1   0.8669 -0.1539  0.6435  11.00000  0.05    0.30
;
_shelx_res_checksum              6488
####################################################################### 
# 
# This file contains crystal structure data downloaded from the 
# Cambridge Structural Database (CSD) hosted by the Cambridge 
# Crystallographic Data Centre (CCDC).
# 
# Full information about CCDC data access policies and citation 
# guidelines are available at http://www.ccdc.cam.ac.uk/access/V1 
# 
# Audit and citation data items may have been added by the CCDC. 
# Please retain this information to preserve the provenance of 
# this file and to allow appropriate attribution of the data. 
# 
#######################################################################

data_S-1
_database_code_depnum_ccdc_archive 'CCDC 2021540'
loop_
_audit_author_name
_audit_author_address
'Xi-Li Li'
;zhengzhou University of Light Industry
China
;
_audit_update_record             
;
2020-08-05 deposited with the CCDC.	2020-10-22 downloaded from the CCDC.
;

_audit_creation_method           SHELXL-2018/3
_shelx_SHELXL_version_number     2018/3
_chemical_name_systematic        ?
_chemical_name_common            ?
_chemical_melting_point          ?
_chemical_formula_moiety         'C34 H36 Ag2 Cl2 N4 O8'
_chemical_formula_sum            'C34 H36 Ag2 Cl2 N4 O8'
_chemical_formula_weight         915.31

loop_
_atom_type_symbol
_atom_type_description
_atom_type_scat_dispersion_real
_atom_type_scat_dispersion_imag
_atom_type_scat_source
C C 0.0033 0.0016 'International Tables Vol C Tables 4.2.6.8 and 6.1.1.4'
H H 0.0000 0.0000 'International Tables Vol C Tables 4.2.6.8 and 6.1.1.4'
N N 0.0061 0.0033 'International Tables Vol C Tables 4.2.6.8 and 6.1.1.4'
O O 0.0106 0.0060 'International Tables Vol C Tables 4.2.6.8 and 6.1.1.4'
Cl Cl 0.1484 0.1585 'International Tables Vol C Tables 4.2.6.8 and 6.1.1.4'
Ag Ag -0.8971 1.1015 'International Tables Vol C Tables 4.2.6.8 and 6.1.1.4'

_space_group_crystal_system      monoclinic
_space_group_IT_number           4
_space_group_name_H-M_alt        'P 21'
_space_group_name_Hall           'P 2yb'

_shelx_space_group_comment       
;
The symmetry employed for this shelxl refinement is uniquely defined
by the following loop, which should always be used as a source of
symmetry information in preference to the above space-group names.
They are only intended as comments.
;

loop_
_space_group_symop_operation_xyz
'x, y, z'
'-x, y+1/2, -z'

_cell_length_a                   13.1734(7)
_cell_length_b                   10.6736(6)
_cell_length_c                   13.2327(7)
_cell_angle_alpha                90
_cell_angle_beta                 112.887(2)
_cell_angle_gamma                90
_cell_volume                     1714.14(16)
_cell_formula_units_Z            2
_cell_measurement_temperature    298(2)
_cell_measurement_reflns_used    6389
_cell_measurement_theta_min      2.39
_cell_measurement_theta_max      27.21

_exptl_crystal_description       Block
_exptl_crystal_colour            Brown
_exptl_crystal_density_meas      ?
_exptl_crystal_density_method    'not measured'
_exptl_crystal_density_diffrn    1.773
_exptl_crystal_F_000             920
_exptl_transmission_factor_min   ?
_exptl_transmission_factor_max   ?
_exptl_crystal_size_max          0.300
_exptl_crystal_size_mid          0.260
_exptl_crystal_size_min          0.240
_exptl_absorpt_coefficient_mu    1.357
_shelx_estimated_absorpt_T_min   0.686
_shelx_estimated_absorpt_T_max   0.737
_exptl_absorpt_correction_type   Multi-scan
_exptl_absorpt_correction_T_min  0.676
_exptl_absorpt_correction_T_max  0.749
_exptl_absorpt_process_details   '(SADABS; Bruker, 2014)'
_exptl_absorpt_special_details   ?
_diffrn_ambient_temperature      298(2)
_diffrn_radiation_wavelength     0.71073
_diffrn_radiation_type           MoK\a
_diffrn_source                   'fine-focus sealed tube'
_diffrn_measurement_device_type  'Bruker APEX II CCD area detector'
_diffrn_measurement_method       '\f and \w scans'
_diffrn_detector_area_resol_mean ?
_diffrn_reflns_number            21891
_diffrn_reflns_av_unetI/netI     0.0673
_diffrn_reflns_av_R_equivalents  0.0565
_diffrn_reflns_limit_h_min       -14
_diffrn_reflns_limit_h_max       15
_diffrn_reflns_limit_k_min       -12
_diffrn_reflns_limit_k_max       12
_diffrn_reflns_limit_l_min       -15
_diffrn_reflns_limit_l_max       15
_diffrn_reflns_theta_min         3.102
_diffrn_reflns_theta_max         25.094
_diffrn_reflns_theta_full        25.094
_diffrn_measured_fraction_theta_max 0.998
_diffrn_measured_fraction_theta_full 0.998
_diffrn_reflns_Laue_measured_fraction_max 0.998
_diffrn_reflns_Laue_measured_fraction_full 0.998
_diffrn_reflns_point_group_measured_fraction_max 0.996
_diffrn_reflns_point_group_measured_fraction_full 0.996
_reflns_number_total             6082
_reflns_number_gt                4853
_reflns_threshold_expression     'I > 2\s(I)'
_reflns_Friedel_coverage         0.885
_reflns_Friedel_fraction_max     0.994
_reflns_Friedel_fraction_full    0.994

_reflns_special_details          
;
 Reflections were merged by SHELXL according to the crystal
 class for the calculation of statistics and refinement.
 
 _reflns_Friedel_fraction is defined as the number of unique
 Friedel pairs measured divided by the number that would be
 possible theoretically, ignoring centric projections and
 systematic absences.
;

_computing_data_collection       'Bruker APEX Duo (Bruker, 2010)'
_computing_cell_refinement       'SAINT (Bruker, 2014)'
_computing_data_reduction        'SAINT (Bruker, 2014)'
_computing_structure_solution    'SHELXL-2018/3 (Sheldrick, 2018)'
_computing_structure_refinement  'SHELXL-2018/3 (Sheldrick, 2018)'
_computing_molecular_graphics    
;
SHELXTL (Sheldrick, 2018) and DIAMOND (Brandenburg, 2015)
;
_computing_publication_material  
;
SHELXTL (Sheldrick, 2018) and and PLATON (Spek, 2009)
;
_refine_special_details          ?
_refine_ls_structure_factor_coef Fsqd
_refine_ls_matrix_type           full
_refine_ls_weighting_scheme      calc
_refine_ls_weighting_details     
'w=1/[\s^2^(Fo^2^)+(0.0205P)^2^] where P=(Fo^2^+2Fc^2^)/3'
_atom_sites_solution_primary     ?
_atom_sites_solution_secondary   ?
_atom_sites_solution_hydrogens   geom
_refine_ls_hydrogen_treatment    constr
_refine_ls_extinction_method     none
_refine_ls_extinction_coef       .
_refine_ls_abs_structure_details 
;
 Flack x determined using 1914 quotients [(I+)-(I-)]/[(I+)+(I-)]
 (Parsons, Flack and Wagner, Acta Cryst. B69 (2013) 249-259).
;
_refine_ls_abs_structure_Flack   0.01(2)
_chemical_absolute_configuration unknown
_refine_ls_number_reflns         6082
_refine_ls_number_parameters     455
_refine_ls_number_restraints     7
_refine_ls_R_factor_all          0.0612
_refine_ls_R_factor_gt           0.0373
_refine_ls_wR_factor_ref         0.0570
_refine_ls_wR_factor_gt          0.0530
_refine_ls_goodness_of_fit_ref   1.005
_refine_ls_restrained_S_all      1.004
_refine_ls_shift/su_max          0.000
_refine_ls_shift/su_mean         0.000

loop_
_atom_site_label
_atom_site_type_symbol
_atom_site_fract_x
_atom_site_fract_y
_atom_site_fract_z
_atom_site_U_iso_or_equiv
_atom_site_adp_type
_atom_site_occupancy
_atom_site_site_symmetry_order
_atom_site_calc_flag
_atom_site_refinement_flags_posn
_atom_site_refinement_flags_adp
_atom_site_refinement_flags_occupancy
_atom_site_disorder_assembly
_atom_site_disorder_group
Ag1 Ag 0.44474(5) 1.09158(4) 0.82626(5) 0.0201(2) Uani 1 1 d . . . . .
Ag2 Ag 0.54784(5) 0.78502(4) 0.68070(5) 0.0174(2) Uani 1 1 d . . . . .
Cl1 Cl 0.29061(18) 0.7997(3) 0.69680(19) 0.0175(6) Uani 1 1 d . . . . .
Cl2 Cl 0.7119(2) 1.0688(3) 0.8154(2) 0.0257(7) Uani 1 1 d . . . . .
O1 O 0.3921(5) 0.8722(7) 0.7345(6) 0.035(2) Uani 1 1 d . . . . .
O2 O 0.2057(5) 0.8692(6) 0.6157(6) 0.0254(18) Uani 1 1 d . . . . .
O3 O 0.2620(5) 0.7744(7) 0.7885(5) 0.0227(15) Uani 1 1 d . . . . .
O4 O 0.3094(5) 0.6843(7) 0.6506(6) 0.0247(18) Uani 1 1 d . . . . .
O5 O 0.6089(6) 1.0015(7) 0.7757(7) 0.042(2) Uani 1 1 d . . . . .
O6 O 0.6960(6) 1.1855(7) 0.8615(6) 0.0311(19) Uani 1 1 d . . . . .
O7 O 0.7925(6) 0.9944(8) 0.9000(6) 0.046(2) Uani 1 1 d . . . . .
O8 O 0.7474(6) 1.0919(9) 0.7284(5) 0.045(2) Uani 1 1 d . . . . .
N1 N 0.3488(6) 1.2119(8) 0.6903(6) 0.0166(19) Uani 1 1 d . . . . .
N2 N 0.4855(7) 1.5104(8) 1.0116(6) 0.015(2) Uani 1 1 d . . . . .
N3 N 0.6332(6) 0.6551(7) 0.8156(6) 0.0103(18) Uani 1 1 d . . . . .
N4 N 0.5194(7) 0.3709(8) 0.4821(7) 0.019(2) Uani 1 1 d . . . . .
C1 C 0.2875(7) 1.1501(8) 0.5970(6) 0.017(2) Uani 1 1 d . . . . .
H1 H 0.309380 1.067753 0.587191 0.020 Uiso 1 1 calc R U . . .
C2 C 0.1948(6) 1.1999(7) 0.5152(6) 0.0144(18) Uani 1 1 d . . . . .
C3 C 0.1682(6) 1.3256(8) 0.5258(7) 0.012(2) Uani 1 1 d . . . . .
C4 C 0.2355(7) 1.3915(9) 0.6188(7) 0.012(2) Uani 1 1 d . . . . .
H4 H 0.221951 1.477633 0.626569 0.014 Uiso 1 1 calc R U . . .
C5 C 0.3214(8) 1.3314(9) 0.6993(8) 0.013(2) Uani 1 1 d . . . . .
C6 C 0.3826(8) 1.3963(10) 0.8069(7) 0.012(2) Uani 1 1 d . . . . .
C7 C 0.3314(8) 1.4866(9) 0.8451(7) 0.013(2) Uani 1 1 d . . . . .
H7 H 0.258530 1.511704 0.800400 0.016 Uiso 1 1 calc R U . . .
C8 C 0.3831(8) 1.5404(9) 0.9454(8) 0.019(2) Uani 1 1 d . . . . .
H8 H 0.344688 1.601572 0.968994 0.022 Uiso 1 1 calc R U . . .
C9 C 0.5385(7) 1.4235(9) 0.9743(8) 0.015(2) Uani 1 1 d . . . . .
H9 H 0.611578 1.400702 1.020507 0.018 Uiso 1 1 calc R U . . .
C10 C 0.4914(8) 1.3669(9) 0.8728(8) 0.016(2) Uani 1 1 d . . . . .
H10 H 0.532093 1.309376 0.848553 0.019 Uiso 1 1 calc R U . . .
C11 C 0.1167(6) 1.1300(6) 0.4186(5) 0.0157(17) Uani 1 1 d . . . . .
H11 H 0.133278 1.039407 0.413284 0.019 Uiso 1 1 calc R U . . .
C12 C 0.0003(7) 1.1612(9) 0.4125(7) 0.018(2) Uani 1 1 d . . . . .
H12A H -0.003888 1.175544 0.484675 0.022 Uiso 1 1 calc R U . . .
H12B H -0.057544 1.102315 0.367136 0.022 Uiso 1 1 calc R U . . .
C13 C 0.0083(5) 1.2820(7) 0.3524(5) 0.0163(15) Uani 1 1 d . . . . .
H13 H -0.061930 1.310708 0.293247 0.020 Uiso 1 1 calc R U . . .
C14 C 0.0698(7) 1.3805(8) 0.4383(7) 0.015(2) Uani 1 1 d . . . . .
H14A H 0.092886 1.450081 0.402460 0.018 Uiso 1 1 calc R U . . .
H14B H 0.019889 1.415159 0.471073 0.018 Uiso 1 1 calc R U . . .
C15 C 0.0875(6) 1.2088(7) 0.3131(6) 0.0152(19) Uani 1 1 d . . . . .
C16 C 0.0236(7) 1.1337(7) 0.2087(6) 0.019(2) Uani 1 1 d . . . . .
H16A H -0.006112 1.190964 0.146107 0.029 Uiso 1 1 calc R U . . .
H16B H -0.037044 1.088585 0.217808 0.029 Uiso 1 1 calc R U . . .
H16C H 0.073258 1.073459 0.195374 0.029 Uiso 1 1 calc R U . . .
C17 C 0.1798(7) 1.2794(12) 0.2956(7) 0.021(2) Uani 1 1 d . . . . .
H17A H 0.149026 1.328892 0.228035 0.032 Uiso 1 1 calc R U . . .
H17B H 0.233501 1.219411 0.289468 0.032 Uiso 1 1 calc R U . . .
H17C H 0.216414 1.335319 0.357949 0.032 Uiso 1 1 calc R U . . .
C18 C 0.6774(6) 0.7043(7) 0.9168(6) 0.0131(19) Uani 1 1 d . . . . .
H18 H 0.648956 0.781774 0.929533 0.016 Uiso 1 1 calc R U . . .
C19 C 0.7611(6) 0.6495(7) 1.0029(6) 0.0102(17) Uani 1 1 d . . . . .
C20 C 0.8026(6) 0.5367(8) 0.9832(7) 0.014(2) Uani 1 1 d . . . . .
C21 C 0.7548(7) 0.4825(10) 0.8821(8) 0.015(2) Uani 1 1 d . . . . .
H21 H 0.780841 0.403564 0.869004 0.018 Uiso 1 1 calc R U . . .
C22 C 0.6695(7) 0.5406(9) 0.7987(8) 0.008(2) Uani 1 1 d . U . . .
C23 C 0.6170(8) 0.4831(10) 0.6899(7) 0.012(2) Uani 1 1 d . . . . .
C24 C 0.6765(9) 0.3999(10) 0.6515(8) 0.020(2) Uani 1 1 d . . . . .
H24 H 0.751338 0.381209 0.695068 0.024 Uiso 1 1 calc R U . . .
C25 C 0.6249(8) 0.3456(9) 0.5496(8) 0.021(3) Uani 1 1 d . . . . .
H25 H 0.665383 0.287469 0.525567 0.026 Uiso 1 1 calc R U . . .
C26 C 0.4638(8) 0.4479(10) 0.5193(8) 0.020(3) Uani 1 1 d . . . . .
H26 H 0.389258 0.465397 0.473576 0.024 Uiso 1 1 calc R U . . .
C27 C 0.5076(7) 0.5047(9) 0.6208(8) 0.014(2) Uani 1 1 d . . . . .
H27 H 0.463113 0.558504 0.643699 0.016 Uiso 1 1 calc R U . . .
C28 C 0.8127(5) 0.7015(6) 1.1186(5) 0.0149(16) Uani 1 1 d . . . . .
H28 H 0.778174 0.778758 1.134053 0.018 Uiso 1 1 calc R U . . .
C29 C 0.8270(7) 0.5894(13) 1.1972(7) 0.025(3) Uani 1 1 d . . . . .
H29A H 0.838680 0.613433 1.273148 0.030 Uiso 1 1 calc R U . . .
H29B H 0.769520 0.524058 1.168473 0.030 Uiso 1 1 calc R U . . .
C30 C 0.9337(6) 0.5612(6) 1.1798(5) 0.0156(16) Uani 1 1 d . . . . .
H30 H 0.995915 0.528580 1.245909 0.019 Uiso 1 1 calc R U . . .
C31 C 0.9032(7) 0.4801(9) 1.0767(7) 0.025(2) Uani 1 1 d . . . . .
H31A H 0.885877 0.393910 1.092716 0.030 Uiso 1 1 calc R U . . .
H31B H 0.966428 0.475683 1.054038 0.030 Uiso 1 1 calc R U . . .
C32 C 0.9401(6) 0.7027(7) 1.1565(6) 0.0156(18) Uani 1 1 d . . . . .
C33 C 0.9884(7) 0.7454(9) 1.0761(7) 0.024(2) Uani 1 1 d . . . . .
H33A H 1.065698 0.719297 1.101988 0.036 Uiso 1 1 calc R U . . .
H33B H 0.983946 0.836937 1.069815 0.036 Uiso 1 1 calc R U . . .
H33C H 0.947001 0.707847 1.004171 0.036 Uiso 1 1 calc R U . . .
C34 C 0.9969(7) 0.7751(9) 1.2641(6) 0.027(2) Uani 1 1 d . . . . .
H34A H 1.074398 0.749754 1.298213 0.040 Uiso 1 1 calc R U . . .
H34B H 0.960094 0.756432 1.314016 0.040 Uiso 1 1 calc R U . . .
H34C H 0.992476 0.865167 1.248762 0.040 Uiso 1 1 calc R U . . .

loop_
_atom_site_aniso_label
_atom_site_aniso_U_11
_atom_site_aniso_U_22
_atom_site_aniso_U_33
_atom_site_aniso_U_23
_atom_site_aniso_U_13
_atom_site_aniso_U_12
Ag1 0.0248(4) 0.0157(5) 0.0121(4) 0.0038(4) -0.0013(4) 0.0040(4)
Ag2 0.0182(4) 0.0177(5) 0.0139(4) 0.0052(4) 0.0034(4) 0.0045(4)
Cl1 0.0148(12) 0.0127(15) 0.0250(13) -0.0027(13) 0.0078(11) -0.0010(12)
Cl2 0.0270(15) 0.0197(19) 0.0340(15) -0.0038(14) 0.0157(14) -0.0018(13)
O1 0.019(4) 0.030(5) 0.061(6) -0.021(4) 0.020(4) -0.012(4)
O2 0.023(4) 0.022(4) 0.029(4) 0.014(3) 0.008(4) 0.006(3)
O3 0.022(3) 0.028(4) 0.019(3) 0.000(3) 0.008(3) 0.003(3)
O4 0.029(4) 0.014(5) 0.034(4) -0.008(3) 0.014(4) -0.005(3)
O5 0.028(5) 0.024(5) 0.072(6) -0.023(4) 0.019(5) -0.012(4)
O6 0.038(5) 0.013(5) 0.048(5) -0.009(4) 0.023(4) 0.000(4)
O7 0.050(5) 0.042(5) 0.041(5) 0.016(4) 0.011(4) 0.023(4)
O8 0.052(5) 0.051(5) 0.045(4) 0.005(5) 0.035(4) 0.004(5)
N1 0.016(4) 0.016(5) 0.015(4) 0.000(4) 0.003(4) 0.003(3)
N2 0.020(5) 0.014(5) 0.007(4) 0.000(4) 0.001(4) -0.007(4)
N3 0.015(4) 0.012(4) 0.007(4) 0.001(3) 0.007(4) -0.001(3)
N4 0.024(5) 0.014(5) 0.017(5) -0.003(4) 0.007(5) 0.001(4)
C1 0.029(5) 0.011(4) 0.014(5) -0.001(4) 0.012(4) -0.003(4)
C2 0.015(4) 0.013(4) 0.013(4) -0.002(3) 0.002(4) 0.001(3)
C3 0.007(4) 0.011(5) 0.020(5) -0.005(3) 0.007(4) -0.001(3)
C4 0.010(5) 0.007(6) 0.014(5) -0.004(5) 0.000(5) 0.004(4)
C5 0.014(5) 0.014(5) 0.014(5) -0.004(4) 0.009(4) -0.002(4)
C6 0.013(5) 0.009(6) 0.012(5) 0.003(4) 0.002(5) -0.002(4)
C7 0.013(5) 0.013(6) 0.008(5) -0.001(4) -0.002(4) 0.003(4)
C8 0.022(6) 0.015(6) 0.012(5) -0.001(4) 0.000(5) -0.001(4)
C9 0.007(5) 0.014(6) 0.024(6) 0.006(5) 0.005(5) -0.002(4)
C10 0.026(6) 0.009(6) 0.014(6) 0.004(5) 0.009(6) -0.005(5)
C11 0.024(4) 0.011(4) 0.009(4) -0.003(3) 0.003(4) 0.001(3)
C12 0.016(5) 0.024(5) 0.015(5) 0.003(4) 0.006(4) -0.003(4)
C13 0.010(3) 0.022(4) 0.015(4) -0.001(4) 0.002(3) -0.001(4)
C14 0.014(4) 0.012(5) 0.013(5) 0.001(4) -0.001(4) 0.005(4)
C15 0.017(5) 0.014(5) 0.012(4) -0.003(3) 0.003(4) -0.003(3)
C16 0.025(5) 0.018(5) 0.017(4) 0.002(3) 0.010(4) 0.005(4)
C17 0.026(5) 0.019(6) 0.023(5) 0.006(6) 0.014(5) 0.001(6)
C18 0.019(5) 0.006(4) 0.018(5) 0.004(3) 0.011(4) 0.003(3)
C19 0.011(4) 0.010(4) 0.012(4) -0.005(3) 0.007(4) -0.009(3)
C20 0.009(5) 0.015(5) 0.017(5) 0.006(4) 0.005(4) 0.005(4)
C21 0.019(5) 0.013(6) 0.016(6) 0.003(5) 0.011(5) 0.001(5)
C22 0.008(3) 0.008(3) 0.008(3) 0.003(2) 0.002(3) 0.001(2)
C23 0.018(6) 0.008(6) 0.010(6) 0.001(4) 0.006(5) -0.004(5)
C24 0.022(6) 0.019(6) 0.013(5) -0.003(5) 0.000(5) -0.001(5)
C25 0.025(6) 0.015(6) 0.027(6) -0.005(5) 0.013(6) 0.006(5)
C26 0.018(6) 0.027(8) 0.009(5) -0.003(5) -0.001(5) -0.004(5)
C27 0.004(5) 0.016(6) 0.016(6) -0.003(5) -0.001(5) 0.004(4)
C28 0.020(4) 0.012(4) 0.013(4) -0.001(3) 0.007(4) 0.002(3)
C29 0.029(6) 0.037(7) 0.005(5) -0.002(6) 0.003(4) -0.013(6)
C30 0.013(4) 0.015(5) 0.010(4) 0.003(3) -0.004(3) 0.006(3)
C31 0.034(6) 0.012(5) 0.018(5) -0.003(4) -0.003(4) 0.002(4)
C32 0.015(4) 0.017(5) 0.014(4) 0.001(4) 0.004(4) 0.000(4)
C33 0.022(5) 0.025(6) 0.022(5) -0.002(4) 0.005(5) -0.011(4)
C34 0.032(5) 0.026(5) 0.016(4) 0.000(4) 0.003(4) -0.004(5)

_geom_special_details            
;
 All esds (except the esd in the dihedral angle between two l.s. planes)
 are estimated using the full covariance matrix.  The cell esds are taken
 into account individually in the estimation of esds in distances, angles
 and torsion angles; correlations between esds in cell parameters are only
 used when they are defined by crystal symmetry.  An approximate (isotropic)
 treatment of cell esds is used for estimating esds involving l.s. planes.
;

loop_
_geom_bond_atom_site_label_1
_geom_bond_atom_site_label_2
_geom_bond_distance
_geom_bond_site_symmetry_2
_geom_bond_publ_flag
Ag1 N2 2.161(8) 2_647 ?
Ag1 N1 2.171(8) . ?
Ag1 O1 2.604(7) . ?
Ag1 O5 2.678(6) . ?
Ag2 N4 2.186(8) 2_656 ?
Ag2 N3 2.193(8) . ?
Ag2 O1 2.592(6) . ?
Ag2 O5 2.603(8) . ?
Cl1 O2 1.421(7) . ?
Cl1 O3 1.429(5) . ?
Cl1 O4 1.438(7) . ?
Cl1 O1 1.455(7) . ?
Cl2 O8 1.423(6) . ?
Cl2 O6 1.438(7) . ?
Cl2 O5 1.442(7) . ?
Cl2 O7 1.444(8) . ?
N1 C5 1.343(12) . ?
N1 C1 1.355(11) . ?
N2 C8 1.331(12) . ?
N2 C9 1.363(11) . ?
N3 C18 1.342(10) . ?
N3 C22 1.362(11) . ?
N4 C26 1.318(11) . ?
N4 C25 1.356(12) . ?
C1 C2 1.384(11) . ?
C1 H1 0.9500 . ?
C2 C3 1.408(11) . ?
C2 C11 1.492(9) . ?
C3 C4 1.395(12) . ?
C3 C14 1.482(12) . ?
C4 C5 1.374(14) . ?
C4 H4 0.9500 . ?
C5 C6 1.506(14) . ?
C6 C7 1.379(12) . ?
C6 C10 1.393(13) . ?
C7 C8 1.361(13) . ?
C7 H7 0.9500 . ?
C8 H8 0.9500 . ?
C9 C10 1.379(13) . ?
C9 H9 0.9500 . ?
C10 H10 0.9500 . ?
C11 C12 1.540(10) . ?
C11 C15 1.545(9) . ?
C11 H11 1.0000 . ?
C12 C13 1.539(11) . ?
C12 H12A 0.9900 . ?
C12 H12B 0.9900 . ?
C13 C14 1.529(11) . ?
C13 C15 1.546(9) . ?
C13 H13 1.0000 . ?
C14 H14A 0.9900 . ?
C14 H14B 0.9900 . ?
C15 C17 1.523(11) . ?
C15 C16 1.535(10) . ?
C16 H16A 0.9800 . ?
C16 H16B 0.9800 . ?
C16 H16C 0.9800 . ?
C17 H17A 0.9800 . ?
C17 H17B 0.9800 . ?
C17 H17C 0.9800 . ?
C18 C19 1.371(10) . ?
C18 H18 0.9500 . ?
C19 C20 1.388(11) . ?
C19 C28 1.519(9) . ?
C20 C21 1.366(13) . ?
C20 C31 1.542(12) . ?
C21 C22 1.378(13) . ?
C21 H21 0.9500 . ?
C22 C23 1.468(13) . ?
C23 C27 1.393(12) . ?
C23 C24 1.405(12) . ?
C24 C25 1.379(14) . ?
C24 H24 0.9500 . ?
C25 H25 0.9500 . ?
C26 C27 1.379(13) . ?
C26 H26 0.9500 . ?
C27 H27 0.9500 . ?
C28 C29 1.548(13) . ?
C28 C32 1.555(10) . ?
C28 H28 1.0000 . ?
C29 C30 1.539(11) . ?
C29 H29A 0.9900 . ?
C29 H29B 0.9900 . ?
C30 C31 1.532(11) . ?
C30 C32 1.551(10) . ?
C30 H30 1.0000 . ?
C31 H31A 0.9900 . ?
C31 H31B 0.9900 . ?
C32 C33 1.507(10) . ?
C32 C34 1.535(11) . ?
C33 H33A 0.9800 . ?
C33 H33B 0.9800 . ?
C33 H33C 0.9800 . ?
C34 H34A 0.9800 . ?
C34 H34B 0.9800 . ?
C34 H34C 0.9800 . ?

loop_
_geom_angle_atom_site_label_1
_geom_angle_atom_site_label_2
_geom_angle_atom_site_label_3
_geom_angle
_geom_angle_site_symmetry_1
_geom_angle_site_symmetry_3
_geom_angle_publ_flag
N2 Ag1 N1 161.1(3) 2_647 . ?
N2 Ag1 O1 92.0(3) 2_647 . ?
N1 Ag1 O1 100.5(3) . . ?
N2 Ag1 O5 91.8(3) 2_647 . ?
N1 Ag1 O5 105.8(3) . . ?
O1 Ag1 O5 69.83(18) . . ?
N4 Ag2 N3 161.7(3) 2_656 . ?
N4 Ag2 O1 93.4(3) 2_656 . ?
N3 Ag2 O1 102.3(2) . . ?
N4 Ag2 O5 92.0(3) 2_656 . ?
N3 Ag2 O5 101.7(3) . . ?
O1 Ag2 O5 71.18(19) . . ?
O2 Cl1 O3 110.5(4) . . ?
O2 Cl1 O4 109.9(4) . . ?
O3 Cl1 O4 110.2(5) . . ?
O2 Cl1 O1 109.2(5) . . ?
O3 Cl1 O1 108.7(4) . . ?
O4 Cl1 O1 108.3(4) . . ?
O8 Cl2 O6 109.9(5) . . ?
O8 Cl2 O5 110.5(5) . . ?
O6 Cl2 O5 108.3(4) . . ?
O8 Cl2 O7 110.4(4) . . ?
O6 Cl2 O7 109.4(5) . . ?
O5 Cl2 O7 108.2(5) . . ?
Cl1 O1 Ag2 115.8(4) . . ?
Cl1 O1 Ag1 132.9(4) . . ?
Ag2 O1 Ag1 110.8(2) . . ?
Cl2 O5 Ag2 133.5(4) . . ?
Cl2 O5 Ag1 117.8(4) . . ?
Ag2 O5 Ag1 108.2(2) . . ?
C5 N1 C1 117.2(9) . . ?
C5 N1 Ag1 125.3(7) . . ?
C1 N1 Ag1 114.5(6) . . ?
C8 N2 C9 117.2(8) . . ?
C8 N2 Ag1 119.2(6) . 2_657 ?
C9 N2 Ag1 123.6(6) . 2_657 ?
C18 N3 C22 118.0(8) . . ?
C18 N3 Ag2 116.8(6) . . ?
C22 N3 Ag2 122.4(6) . . ?
C26 N4 C25 117.0(8) . . ?
C26 N4 Ag2 124.0(6) . 2_646 ?
C25 N4 Ag2 119.0(6) . 2_646 ?
N1 C1 C2 123.9(8) . . ?
N1 C1 H1 118.0 . . ?
C2 C1 H1 118.0 . . ?
C1 C2 C3 117.8(7) . . ?
C1 C2 C11 125.7(7) . . ?
C3 C2 C11 116.5(7) . . ?
C4 C3 C2 118.1(8) . . ?
C4 C3 C14 123.6(8) . . ?
C2 C3 C14 118.4(8) . . ?
C5 C4 C3 119.8(9) . . ?
C5 C4 H4 120.1 . . ?
C3 C4 H4 120.1 . . ?
N1 C5 C4 123.0(10) . . ?
N1 C5 C6 117.2(10) . . ?
C4 C5 C6 119.6(9) . . ?
C7 C6 C10 117.3(9) . . ?
C7 C6 C5 120.7(8) . . ?
C10 C6 C5 122.0(8) . . ?
C8 C7 C6 121.5(9) . . ?
C8 C7 H7 119.3 . . ?
C6 C7 H7 119.3 . . ?
N2 C8 C7 122.3(9) . . ?
N2 C8 H8 118.9 . . ?
C7 C8 H8 118.9 . . ?
N2 C9 C10 123.4(9) . . ?
N2 C9 H9 118.3 . . ?
C10 C9 H9 118.3 . . ?
C9 C10 C6 118.3(9) . . ?
C9 C10 H10 120.8 . . ?
C6 C10 H10 120.8 . . ?
C2 C11 C12 106.2(6) . . ?
C2 C11 C15 110.4(6) . . ?
C12 C11 C15 86.7(6) . . ?
C2 C11 H11 116.5 . . ?
C12 C11 H11 116.5 . . ?
C15 C11 H11 116.5 . . ?
C11 C12 C13 86.6(5) . . ?
C11 C12 H12A 114.2 . . ?
C13 C12 H12A 114.2 . . ?
C11 C12 H12B 114.2 . . ?
C13 C12 H12B 114.2 . . ?
H12A C12 H12B 111.4 . . ?
C14 C13 C12 108.4(6) . . ?
C14 C13 C15 111.5(6) . . ?
C12 C13 C15 86.7(6) . . ?
C14 C13 H13 115.6 . . ?
C12 C13 H13 115.6 . . ?
C15 C13 H13 115.6 . . ?
C3 C14 C13 111.0(7) . . ?
C3 C14 H14A 109.4 . . ?
C13 C14 H14A 109.4 . . ?
C3 C14 H14B 109.4 . . ?
C13 C14 H14B 109.4 . . ?
H14A C14 H14B 108.0 . . ?
C17 C15 C16 108.2(6) . . ?
C17 C15 C11 118.3(6) . . ?
C16 C15 C11 112.7(6) . . ?
C17 C15 C13 119.0(7) . . ?
C16 C15 C13 111.2(6) . . ?
C11 C15 C13 86.2(5) . . ?
C15 C16 H16A 109.5 . . ?
C15 C16 H16B 109.5 . . ?
H16A C16 H16B 109.5 . . ?
C15 C16 H16C 109.5 . . ?
H16A C16 H16C 109.5 . . ?
H16B C16 H16C 109.5 . . ?
C15 C17 H17A 109.5 . . ?
C15 C17 H17B 109.5 . . ?
H17A C17 H17B 109.5 . . ?
C15 C17 H17C 109.5 . . ?
H17A C17 H17C 109.5 . . ?
H17B C17 H17C 109.5 . . ?
N3 C18 C19 124.0(8) . . ?
N3 C18 H18 118.0 . . ?
C19 C18 H18 118.0 . . ?
C18 C19 C20 117.5(7) . . ?
C18 C19 C28 125.6(7) . . ?
C20 C19 C28 116.9(7) . . ?
C21 C20 C19 119.1(8) . . ?
C21 C20 C31 123.0(8) . . ?
C19 C20 C31 117.9(8) . . ?
C20 C21 C22 121.0(9) . . ?
C20 C21 H21 119.5 . . ?
C22 C21 H21 119.5 . . ?
N3 C22 C21 120.1(9) . . ?
N3 C22 C23 118.3(9) . . ?
C21 C22 C23 121.6(9) . . ?
C27 C23 C24 116.6(8) . . ?
C27 C23 C22 123.2(8) . . ?
C24 C23 C22 120.2(9) . . ?
C25 C24 C23 119.2(9) . . ?
C25 C24 H24 120.4 . . ?
C23 C24 H24 120.4 . . ?
N4 C25 C24 123.4(9) . . ?
N4 C25 H25 118.3 . . ?
C24 C25 H25 118.3 . . ?
N4 C26 C27 123.7(9) . . ?
N4 C26 H26 118.1 . . ?
C27 C26 H26 118.1 . . ?
C26 C27 C23 120.0(8) . . ?
C26 C27 H27 120.0 . . ?
C23 C27 H27 120.0 . . ?
C19 C28 C29 106.5(6) . . ?
C19 C28 C32 109.4(5) . . ?
C29 C28 C32 87.5(6) . . ?
C19 C28 H28 116.5 . . ?
C29 C28 H28 116.5 . . ?
C32 C28 H28 116.5 . . ?
C30 C29 C28 86.1(5) . . ?
C30 C29 H29A 114.3 . . ?
C28 C29 H29A 114.3 . . ?
C30 C29 H29B 114.3 . . ?
C28 C29 H29B 114.3 . . ?
H29A C29 H29B 111.5 . . ?
C31 C30 C29 107.8(7) . . ?
C31 C30 C32 112.9(6) . . ?
C29 C30 C32 87.9(7) . . ?
C31 C30 H30 115.1 . . ?
C29 C30 H30 115.1 . . ?
C32 C30 H30 115.1 . . ?
C30 C31 C20 109.8(7) . . ?
C30 C31 H31A 109.7 . . ?
C20 C31 H31A 109.7 . . ?
C30 C31 H31B 109.7 . . ?
C20 C31 H31B 109.7 . . ?
H31A C31 H31B 108.2 . . ?
C33 C32 C34 108.4(6) . . ?
C33 C32 C30 120.4(7) . . ?
C34 C32 C30 110.5(6) . . ?
C33 C32 C28 118.3(7) . . ?
C34 C32 C28 112.2(6) . . ?
C30 C32 C28 85.4(5) . . ?
C32 C33 H33A 109.5 . . ?
C32 C33 H33B 109.5 . . ?
H33A C33 H33B 109.5 . . ?
C32 C33 H33C 109.5 . . ?
H33A C33 H33C 109.5 . . ?
H33B C33 H33C 109.5 . . ?
C32 C34 H34A 109.5 . . ?
C32 C34 H34B 109.5 . . ?
H34A C34 H34B 109.5 . . ?
C32 C34 H34C 109.5 . . ?
H34A C34 H34C 109.5 . . ?
H34B C34 H34C 109.5 . . ?

loop_
_geom_torsion_atom_site_label_1
_geom_torsion_atom_site_label_2
_geom_torsion_atom_site_label_3
_geom_torsion_atom_site_label_4
_geom_torsion
_geom_torsion_site_symmetry_1
_geom_torsion_site_symmetry_2
_geom_torsion_site_symmetry_3
_geom_torsion_site_symmetry_4
_geom_torsion_publ_flag
O2 Cl1 O1 Ag2 -111.5(5) . . . . ?
O3 Cl1 O1 Ag2 127.9(4) . . . . ?
O4 Cl1 O1 Ag2 8.2(6) . . . . ?
O2 Cl1 O1 Ag1 59.3(7) . . . . ?
O3 Cl1 O1 Ag1 -61.3(7) . . . . ?
O4 Cl1 O1 Ag1 179.0(5) . . . . ?
O8 Cl2 O5 Ag2 59.9(8) . . . . ?
O6 Cl2 O5 Ag2 -179.7(5) . . . . ?
O7 Cl2 O5 Ag2 -61.1(7) . . . . ?
O8 Cl2 O5 Ag1 -129.5(5) . . . . ?
O6 Cl2 O5 Ag1 -9.1(6) . . . . ?
O7 Cl2 O5 Ag1 109.5(5) . . . . ?
C5 N1 C1 C2 -4.6(12) . . . . ?
Ag1 N1 C1 C2 157.1(6) . . . . ?
N1 C1 C2 C3 5.3(11) . . . . ?
N1 C1 C2 C11 -171.4(7) . . . . ?
C1 C2 C3 C4 -1.1(10) . . . . ?
C11 C2 C3 C4 175.9(7) . . . . ?
C1 C2 C3 C14 179.4(7) . . . . ?
C11 C2 C3 C14 -3.6(10) . . . . ?
C2 C3 C4 C5 -3.3(11) . . . . ?
C14 C3 C4 C5 176.2(7) . . . . ?
C1 N1 C5 C4 -0.2(12) . . . . ?
Ag1 N1 C5 C4 -159.7(6) . . . . ?
C1 N1 C5 C6 174.5(7) . . . . ?
Ag1 N1 C5 C6 15.0(11) . . . . ?
C3 C4 C5 N1 4.1(13) . . . . ?
C3 C4 C5 C6 -170.5(7) . . . . ?
N1 C5 C6 C7 -148.0(9) . . . . ?
C4 C5 C6 C7 26.8(13) . . . . ?
N1 C5 C6 C10 30.7(12) . . . . ?
C4 C5 C6 C10 -154.4(8) . . . . ?
C10 C6 C7 C8 -3.2(14) . . . . ?
C5 C6 C7 C8 175.7(9) . . . . ?
C9 N2 C8 C7 0.9(13) . . . . ?
Ag1 N2 C8 C7 -175.6(7) 2_657 . . . ?
C6 C7 C8 N2 0.7(15) . . . . ?
C8 N2 C9 C10 0.2(13) . . . . ?
Ag1 N2 C9 C10 176.4(6) 2_657 . . . ?
N2 C9 C10 C6 -2.7(14) . . . . ?
C7 C6 C10 C9 4.0(13) . . . . ?
C5 C6 C10 C9 -174.8(8) . . . . ?
C1 C2 C11 C12 131.7(8) . . . . ?
C3 C2 C11 C12 -45.1(8) . . . . ?
C1 C2 C11 C15 -135.8(7) . . . . ?
C3 C2 C11 C15 47.4(9) . . . . ?
C2 C11 C12 C13 82.6(6) . . . . ?
C15 C11 C12 C13 -27.6(6) . . . . ?
C11 C12 C13 C14 -83.9(6) . . . . ?
C11 C12 C13 C15 27.6(5) . . . . ?
C4 C3 C14 C13 -175.4(7) . . . . ?
C2 C3 C14 C13 4.1(9) . . . . ?
C12 C13 C14 C3 44.4(8) . . . . ?
C15 C13 C14 C3 -49.3(8) . . . . ?
C2 C11 C15 C17 42.5(9) . . . . ?
C12 C11 C15 C17 148.5(8) . . . . ?
C2 C11 C15 C16 170.1(6) . . . . ?
C12 C11 C15 C16 -83.9(7) . . . . ?
C2 C11 C15 C13 -78.5(6) . . . . ?
C12 C11 C15 C13 27.5(6) . . . . ?
C14 C13 C15 C17 -39.5(9) . . . . ?
C12 C13 C15 C17 -148.0(7) . . . . ?
C14 C13 C15 C16 -166.2(6) . . . . ?
C12 C13 C15 C16 85.4(7) . . . . ?
C14 C13 C15 C11 80.9(7) . . . . ?
C12 C13 C15 C11 -27.5(6) . . . . ?
C22 N3 C18 C19 3.7(11) . . . . ?
Ag2 N3 C18 C19 -158.0(6) . . . . ?
N3 C18 C19 C20 0.4(10) . . . . ?
N3 C18 C19 C28 -179.5(7) . . . . ?
C18 C19 C20 C21 -3.5(10) . . . . ?
C28 C19 C20 C21 176.4(7) . . . . ?
C18 C19 C20 C31 174.8(7) . . . . ?
C28 C19 C20 C31 -5.3(9) . . . . ?
C19 C20 C21 C22 2.6(12) . . . . ?
C31 C20 C21 C22 -175.7(8) . . . . ?
C18 N3 C22 C21 -4.6(11) . . . . ?
Ag2 N3 C22 C21 156.0(6) . . . . ?
C18 N3 C22 C23 176.5(7) . . . . ?
Ag2 N3 C22 C23 -22.9(10) . . . . ?
C20 C21 C22 N3 1.6(13) . . . . ?
C20 C21 C22 C23 -179.6(8) . . . . ?
N3 C22 C23 C27 -29.7(13) . . . . ?
C21 C22 C23 C27 151.4(9) . . . . ?
N3 C22 C23 C24 151.6(9) . . . . ?
C21 C22 C23 C24 -27.3(13) . . . . ?
C27 C23 C24 C25 0.3(14) . . . . ?
C22 C23 C24 C25 179.0(9) . . . . ?
C26 N4 C25 C24 -2.6(14) . . . . ?
Ag2 N4 C25 C24 176.6(7) 2_646 . . . ?
C23 C24 C25 N4 1.9(15) . . . . ?
C25 N4 C26 C27 1.2(15) . . . . ?
Ag2 N4 C26 C27 -178.1(7) 2_646 . . . ?
N4 C26 C27 C23 0.9(15) . . . . ?
C24 C23 C27 C26 -1.6(14) . . . . ?
C22 C23 C27 C26 179.7(9) . . . . ?
C18 C19 C28 C29 137.1(7) . . . . ?
C20 C19 C28 C29 -42.8(8) . . . . ?
C18 C19 C28 C32 -129.7(7) . . . . ?
C20 C19 C28 C32 50.4(8) . . . . ?
C19 C28 C29 C30 82.4(6) . . . . ?
C32 C28 C29 C30 -27.0(6) . . . . ?
C28 C29 C30 C31 -86.3(7) . . . . ?
C28 C29 C30 C32 27.1(6) . . . . ?
C29 C30 C31 C20 47.0(9) . . . . ?
C32 C30 C31 C20 -48.3(9) . . . . ?
C21 C20 C31 C30 -178.1(7) . . . . ?
C19 C20 C31 C30 3.6(10) . . . . ?
C31 C30 C32 C33 -38.9(10) . . . . ?
C29 C30 C32 C33 -147.3(8) . . . . ?
C31 C30 C32 C34 -166.5(6) . . . . ?
C29 C30 C32 C34 85.1(6) . . . . ?
C31 C30 C32 C28 81.5(7) . . . . ?
C29 C30 C32 C28 -27.0(5) . . . . ?
C19 C28 C32 C33 42.5(9) . . . . ?
C29 C28 C32 C33 149.1(8) . . . . ?
C19 C28 C32 C34 169.9(6) . . . . ?
C29 C28 C32 C34 -83.4(7) . . . . ?
C19 C28 C32 C30 -79.8(6) . . . . ?
C29 C28 C32 C30 26.8(6) . . . . ?

_refine_diff_density_max         0.433
_refine_diff_density_min         -0.419
_refine_diff_density_rms         0.095

_shelx_res_file                  
;
TITL 11 in P2(1)
    shelx.res
    created by SHELXL-2018/3 at 21:08:04 on 21-Nov-2019
CELL 0.71073  13.1734  10.6736  13.2327  90.000 112.887  90.000
ZERR   2.00   0.0007   0.0006   0.0007   0.000   0.002   0.000
LATT -1
SYMM -X, 0.5+Y, -Z
SFAC C  H  N  O  Cl Ag
UNIT 68 72 8 16 4 4
OMIT   0.00  50.20
L.S. 10
ACTA
BOND $h
FMAP 2
PLAN 2
size 0.24 0.26 0.30
isor 0.002 C22
conf
BIND O5   Ag2
BIND O5   Ag1
BIND O1   Ag2
BIND O1   Ag1
TEMP -100.150
WGHT    0.020500
FVAR       0.10677
MOLE 1
AG1   6    0.444743    1.091584    0.826263    11.00000    0.02475    0.01567 =
         0.01206    0.00379   -0.00134    0.00396
AG2   6    0.547841    0.785022    0.680696    11.00000    0.01819    0.01768 =
         0.01387    0.00523    0.00343    0.00454
CL1   5    0.290611    0.799671    0.696802    11.00000    0.01476    0.01266 =
         0.02501   -0.00270    0.00777   -0.00095
CL2   5    0.711906    1.068771    0.815428    11.00000    0.02699    0.01971 =
         0.03396   -0.00379    0.01574   -0.00176
O1    4    0.392072    0.872230    0.734474    11.00000    0.01938    0.02979 =
         0.06068   -0.02098    0.02039   -0.01237
O2    4    0.205739    0.869223    0.615698    11.00000    0.02282    0.02244 =
         0.02938    0.01421    0.00842    0.00560
O3    4    0.262047    0.774350    0.788507    11.00000    0.02217    0.02788 =
         0.01851   -0.00034    0.00836    0.00274
O4    4    0.309406    0.684334    0.650591    11.00000    0.02863    0.01350 =
         0.03408   -0.00794    0.01442   -0.00520
O5    4    0.608866    1.001453    0.775735    11.00000    0.02839    0.02427 =
         0.07226   -0.02342    0.01928   -0.01217
O6    4    0.695993    1.185541    0.861463    11.00000    0.03846    0.01284 =
         0.04784   -0.00850    0.02305   -0.00036
O7    4    0.792489    0.994432    0.899964    11.00000    0.04993    0.04189 =
         0.04057    0.01610    0.01108    0.02274
O8    4    0.747381    1.091915    0.728410    11.00000    0.05193    0.05146 =
         0.04470    0.00488    0.03456    0.00447
N1    3    0.348832    1.211941    0.690323    11.00000    0.01625    0.01645 =
         0.01462    0.00035    0.00343    0.00328
N2    3    0.485522    1.510351    1.011550    11.00000    0.01972    0.01371 =
         0.00722    0.00041    0.00080   -0.00655
N3    3    0.633185    0.655111    0.815568    11.00000    0.01528    0.01164 =
         0.00666    0.00098    0.00721   -0.00123
N4    3    0.519383    0.370881    0.482097    11.00000    0.02447    0.01402 =
         0.01674   -0.00314    0.00717    0.00073
C1    1    0.287486    1.150135    0.597023    11.00000    0.02911    0.01098 =
         0.01433   -0.00067    0.01210   -0.00263
AFIX  43
H1    2    0.309380    1.067753    0.587191    11.00000   -1.20000
AFIX   0
C2    1    0.194848    1.199856    0.515208    11.00000    0.01481    0.01316 =
         0.01259   -0.00164    0.00250    0.00102
C3    1    0.168174    1.325615    0.525803    11.00000    0.00729    0.01112 =
         0.01953   -0.00519    0.00682   -0.00070
C4    1    0.235476    1.391452    0.618848    11.00000    0.01048    0.00681 =
         0.01387   -0.00392   -0.00021    0.00425
AFIX  43
H4    2    0.221951    1.477633    0.626569    11.00000   -1.20000
AFIX   0
C5    1    0.321352    1.331352    0.699273    11.00000    0.01400    0.01414 =
         0.01367   -0.00418    0.00927   -0.00155
C6    1    0.382577    1.396335    0.806946    11.00000    0.01258    0.00886 =
         0.01152    0.00315    0.00242   -0.00196
C7    1    0.331439    1.486563    0.845106    11.00000    0.01326    0.01252 =
         0.00796   -0.00070   -0.00178    0.00345
AFIX  43
H7    2    0.258530    1.511704    0.800400    11.00000   -1.20000
AFIX   0
C8    1    0.383084    1.540408    0.945390    11.00000    0.02224    0.01454 =
         0.01243   -0.00124   -0.00021   -0.00148
AFIX  43
H8    2    0.344688    1.601572    0.968994    11.00000   -1.20000
AFIX   0
C9    1    0.538476    1.423478    0.974271    11.00000    0.00670    0.01350 =
         0.02392    0.00609    0.00525   -0.00213
AFIX  43
H9    2    0.611578    1.400702    1.020507    11.00000   -1.20000
AFIX   0
C10   1    0.491375    1.366923    0.872848    11.00000    0.02586    0.00871 =
         0.01444    0.00360    0.00890   -0.00452
AFIX  43
H10   2    0.532093    1.309376    0.848553    11.00000   -1.20000
AFIX   0
C11   1    0.116653    1.130001    0.418622    11.00000    0.02431    0.01098 =
         0.00881   -0.00279    0.00311    0.00140
AFIX  13
H11   2    0.133278    1.039407    0.413284    11.00000   -1.20000
AFIX   0
C12   1    0.000280    1.161230    0.412469    11.00000    0.01645    0.02358 =
         0.01548    0.00266    0.00639   -0.00303
AFIX  23
H12A  2   -0.003888    1.175544    0.484675    11.00000   -1.20000
H12B  2   -0.057544    1.102315    0.367136    11.00000   -1.20000
AFIX   0
C13   1    0.008346    1.281968    0.352383    11.00000    0.01004    0.02165 =
         0.01458   -0.00129    0.00201   -0.00143
AFIX  13
H13   2   -0.061930    1.310708    0.293247    11.00000   -1.20000
AFIX   0
C14   1    0.069817    1.380511    0.438256    11.00000    0.01424    0.01180 =
         0.01270    0.00113   -0.00081    0.00548
AFIX  23
H14A  2    0.092886    1.450081    0.402460    11.00000   -1.20000
H14B  2    0.019889    1.415159    0.471073    11.00000   -1.20000
AFIX   0
C15   1    0.087544    1.208787    0.313072    11.00000    0.01700    0.01439 =
         0.01162   -0.00275    0.00287   -0.00275
C16   1    0.023635    1.133658    0.208651    11.00000    0.02537    0.01754 =
         0.01669    0.00221    0.00953    0.00517
AFIX 137
H16A  2   -0.006112    1.190964    0.146107    11.00000   -1.50000
H16B  2   -0.037044    1.088585    0.217808    11.00000   -1.50000
H16C  2    0.073258    1.073459    0.195374    11.00000   -1.50000
AFIX   0
C17   1    0.179847    1.279395    0.295571    11.00000    0.02613    0.01933 =
         0.02257    0.00600    0.01393    0.00102
AFIX 137
H17A  2    0.149026    1.328892    0.228035    11.00000   -1.50000
H17B  2    0.233501    1.219411    0.289468    11.00000   -1.50000
H17C  2    0.216414    1.335319    0.357949    11.00000   -1.50000
AFIX   0
C18   1    0.677411    0.704266    0.916792    11.00000    0.01877    0.00619 =
         0.01770    0.00381    0.01063    0.00315
AFIX  43
H18   2    0.648956    0.781774    0.929533    11.00000   -1.20000
AFIX   0
C19   1    0.761104    0.649483    1.002889    11.00000    0.01080    0.00985 =
         0.01249   -0.00459    0.00739   -0.00906
C20   1    0.802552    0.536672    0.983233    11.00000    0.00936    0.01538 =
         0.01709    0.00582    0.00512    0.00452
C21   1    0.754842    0.482461    0.882082    11.00000    0.01876    0.01309 =
         0.01606    0.00261    0.01062    0.00072
AFIX  43
H21   2    0.780841    0.403564    0.869004    11.00000   -1.20000
AFIX   0
C22   1    0.669544    0.540581    0.798750    11.00000    0.00791    0.00821 =
         0.00826    0.00323    0.00231    0.00053
C23   1    0.616977    0.483113    0.689910    11.00000    0.01817    0.00759 =
         0.00995    0.00073    0.00566   -0.00415
C24   1    0.676482    0.399868    0.651453    11.00000    0.02170    0.01905 =
         0.01317   -0.00258    0.00042   -0.00125
AFIX  43
H24   2    0.751338    0.381209    0.695068    11.00000   -1.20000
AFIX   0
C25   1    0.624905    0.345578    0.549630    11.00000    0.02498    0.01519 =
         0.02677   -0.00494    0.01333    0.00587
AFIX  43
H25   2    0.665383    0.287469    0.525567    11.00000   -1.20000
AFIX   0
C26   1    0.463775    0.447931    0.519301    11.00000    0.01837    0.02704 =
         0.00869   -0.00268   -0.00086   -0.00440
AFIX  43
H26   2    0.389258    0.465397    0.473576    11.00000   -1.20000
AFIX   0
C27   1    0.507576    0.504675    0.620840    11.00000    0.00418    0.01594 =
         0.01570   -0.00292   -0.00132    0.00439
AFIX  43
H27   2    0.463113    0.558504    0.643699    11.00000   -1.20000
AFIX   0
C28   1    0.812661    0.701514    1.118624    11.00000    0.01982    0.01249 =
         0.01322   -0.00148    0.00745    0.00171
AFIX  13
H28   2    0.778174    0.778758    1.134053    11.00000   -1.20000
AFIX   0
C29   1    0.827000    0.589386    1.197167    11.00000    0.02870    0.03732 =
         0.00462   -0.00161    0.00294   -0.01267
AFIX  23
H29A  2    0.838680    0.613433    1.273148    11.00000   -1.20000
H29B  2    0.769520    0.524058    1.168473    11.00000   -1.20000
AFIX   0
C30   1    0.933683    0.561192    1.179847    11.00000    0.01343    0.01516 =
         0.01043    0.00315   -0.00396    0.00572
AFIX  13
H30   2    0.995915    0.528580    1.245909    11.00000   -1.20000
AFIX   0
C31   1    0.903234    0.480063    1.076747    11.00000    0.03354    0.01233 =
         0.01793   -0.00293   -0.00263    0.00224
AFIX  23
H31A  2    0.885877    0.393910    1.092716    11.00000   -1.20000
H31B  2    0.966428    0.475683    1.054038    11.00000   -1.20000
AFIX   0
C32   1    0.940141    0.702739    1.156467    11.00000    0.01476    0.01705 =
         0.01369    0.00139    0.00422    0.00005
C33   1    0.988414    0.745436    1.076087    11.00000    0.02196    0.02533 =
         0.02202   -0.00173    0.00515   -0.01125
AFIX 137
H33A  2    1.065698    0.719297    1.101988    11.00000   -1.50000
H33B  2    0.983946    0.836937    1.069815    11.00000   -1.50000
H33C  2    0.947001    0.707847    1.004171    11.00000   -1.50000
AFIX   0
C34   1    0.996905    0.775056    1.264087    11.00000    0.03202    0.02603 =
         0.01634    0.00010    0.00257   -0.00393
AFIX 137
H34A  2    1.074398    0.749754    1.298213    11.00000   -1.50000
H34B  2    0.960094    0.756432    1.314016    11.00000   -1.50000
H34C  2    0.992476    0.865167    1.248762    11.00000   -1.50000
AFIX   0
HKLF 4


REM  11 in P2(1)
REM wR2 = 0.0570, GooF = S = 1.005, Restrained GooF = 1.004 for all data
REM R1 = 0.0373 for 4853 Fo > 4sig(Fo) and 0.0612 for all 6082 data
REM 455 parameters refined using 7 restraints

END

WGHT      0.0201      0.0000

REM Highest difference peak  0.433,  deepest hole -0.419,  1-sigma level  0.095
Q1    1   0.3984  0.6745  0.6668  11.00000  0.05    0.38
Q2    1   0.9385  0.6368  1.1526  11.00000  0.05    0.36
;
_shelx_res_checksum              10082
